# Supplementary material for: Association between metabolic body composition status and risk for impaired renal function: A cross-sectional study
Source: PLoS One. 2019 Nov 26;14(11):e0223664. doi: 10.1371/journal.pone.0223664 (PMC6879116; doi:10.1371/journal.pone.0223664)
Supplement: S1 File — (XLSX) [file pone.0223664.s001.xlsx]

## Sheet: Data
Sequence	Age	Height	Weight	BMI	SBP	DBP	Waist	LDL	TC	TG	Fasting_glucose	Cr_serum	CRP	Insulin	Cr_urine	Albumin_urine	HDL	HOMA_IR	ACR	Gender	Age_45	WHtR	MAP	TG_HDL	eGFR	Cr	Renal_function_impairment	Study_group	filter_$	ms_Obesity	ms_BP	ms_HDL	ms_Sugar	ms_TG	MS_number	MetS	GFR_CKD_EPI
1	34	164.8	75.3	27.73	136	87	98	4.25	5.88	1.66	5.48	78.57	2.6	11.4	11282	9	1.01	0.15	7.05194	1	1	0.59466	103.333	1.64356	107.666	0.888801	0	2	0	1	1	1	0	0	3	1	111.617
2	41	173.4	85	28.27	99	64	95	3.31	5.02	1.72	5.41	94.75	1.82	9.1	23568	7	0.87	2.19	2.62559	1	1	0.547866	75.6667	1.97701	82.6367	1.07183	0	2	0	1	0	1	0	1	3	1	85.5843
3	35	163.5	55.35	20.71	105	61	70	2.24	4.5	0.19	5.17	60.14	0.59	2.1	21920	11	1.66	0.48	4.43613	2	1	0.428135	75.6667	0.114458	117.682	0.680317	0	1	0	0	0	0	0	0	0	0	113.674
4	67	157.2	53.15	21.51	106	78	74	4.96	7.59	1.14	5.27	73.84	0.5	3.6	5353	8	2.21	0.05	13.2113	2	2	0.470738	87.3333	0.515837	81.3295	0.835294	0	1	1	0	0	0	0	0	0	0	72.641
5	39	172.6	65.95	22.14	118	59	84	3.12	4.47	0.76	5.06	90.34	0.3	5.4	6488	3	1.05	0.07	4.08755	1	1	0.486674	78.6667	0.72381	88.4308	1.02195	0	1	0	0	0	0	0	0	0	0	91.9434
6	45	173.6	75.85	25.17	117	77	88	3.54	5.51	2.06	7.44	94.41	0.88	5.5	18641	8	1.32	0.1	3.79379	1	2	0.506912	90.3333	1.56061	81.6325	1.06799	0	2	0	0	0	0	1	1	2	0	83.5754
7	44	157.7	51.4	20.67	125	81	70	3.32	5.51	0.35	4.86	58.6	0.2	6.3	3577	3	1.91	0.08	7.41403	2	1	0.443881	95.6667	0.183246	116.634	0.662896	0	1	0	0	0	0	0	0	0	0	107.625
8	50	172	66.7	22.55	108	74	84	4.48	6.28	1.29	5.01	94.41	0.83	7.2	16384	4	1.12	0.09	2.1582	1	2	0.488372	85.3333	1.15179	80.1073	1.06799	0	1	0	0	0	0	0	0	0	0	80.6909
9	28	154.9	42.75	17.82	85	50	70	2.62	6.05	0.34	4.4	60.94	0.33	4.4	13519	21	2.96	0.05	13.7318	2	1	0.451904	61.6667	0.114865	120.497	0.689367	0	1	0	0	0	0	0	0	0	0	118.885
10	32	162.7	67.5	25.5	114	74	86	4.69	6.53	1.71	4.98	73.79	0.66	7.8	12371	7	1.42	0.1	5.00202	1	1	0.52858	87.3333	1.20423	117.606	0.834729	0	2	0	0	0	0	0	1	1	0	116.154
11	52	167.6	64.5	22.96	151	82	86	3.36	5	1.49	5.35	140.53	30.5	4.2	23446	19	1.08	0.06	7.1637	1	2	0.513126	105	1.37963	48.691	1.58971	1	1	0	0	1	0	0	0	1	0	49.1889
12	55	152.7	53.15	22.79	104	59	82	2.96	5.28	2.1	5.72	52.94	10.06	6.2	6580	6	1.38	0.09	8.06079	2	2	0.537001	74	1.52174	127.032	0.598869	0	1	1	0	0	0	1	1	2	0	103.007
13	38	165	74	27.18	125	83	94	3.96	5.84	1.85	5.59	110.8	0.82	5.5	11217	3	1.27	0.08	2.36427	1	1	0.569697	97	1.45669	69.0584	1.25339	0	2	0	1	0	0	0	1	2	0	72.3406
14	42	163.3	60.95	22.86	98	61	78	4.01	6.2	1.5	4.97	99.05	0.34	4.8	7713	2	1.74	0.06	2.29223	1	1	0.477648	73.3333	0.862069	77.8958	1.12048	0	1	0	0	0	0	0	0	0	0	80.5452
15	35	175.2	59.1	19.25	118	78	77	1.96	4.28	1.02	5.18	94.07	1.41	3.5	16280	6	1.71	0.04	3.25799	1	1	0.439498	91.3333	0.596491	85.7696	1.06414	0	1	0	0	0	0	0	0	0	0	90.0493
16	52	176.9	86.1	27.51	111	68	104	3.75	5.39	2.61	6.55	97.02	2.54	10.2	11072	4	1.07	0.16	3.19364	1	2	0.587903	82.3333	2.43925	76.9146	1.09751	0	2	0	1	0	0	1	1	3	1	76.9848
17	32	172.6	61.2	20.54	106	55	84	4.33	5.78	1.07	4.81	90.32	0.35	4.2	13326	7	1.24	0.05	4.64355	1	1	0.486674	72	0.862903	91.6433	1.02172	0	1	0	0	0	0	0	0	0	0	96.6034
18	59	171.9	71.35	24.15	132	84	90	2.92	4.67	1.12	5.78	105.87	0.51	9.6	11327	2	1.36	0.14	1.56087	1	2	0.52356	100	0.823529	67.5162	1.19762	0	1	0	1	1	0	1	0	3	1	65.9499
19	60	155.1	50.1	20.83	152	70	81	6.14	7.91	1.89	5.75	56.5	0.36	5.5	2326	8	1.39	0.08	30.4041	2	2	0.522244	97.3333	1.35971	115.417	0.63914	1	1	1	0	1	0	1	1	3	1	97.345
20	72	158	61.7	24.72	104	58	93	5.19	6.24	1.14	5.09	88.86	11.26	8.8	11217	4	0.98	0.11	3.15236	1	2	0.588608	73.3333	1.16327	80.8712	1.0052	0	1	0	1	0	1	0	0	2	0	74.3908
21	64	156.4	65.3	26.7	183	85	90	3.58	5.12	1.39	9.5	47.6	1.56	8	2654	78	1.21	0.19	259.804	2	2	0.575448	117.667	1.14876	140.966	0.538462	1	2	1	0	1	0	1	0	2	0	100.139
22	64	167.1	68.45	24.51	110	64	94	3	4.59	0.6	5.27	84.01	0.55	2.4	14577	5	1.24	0.03	3.03217	1	2	0.562537	79.3333	0.483871	88.5176	0.950339	0	1	0	1	0	0	0	0	1	0	84.216
23	36	175.8	75.1	24.3	107	70	83	2.44	3.68	1.37	7.34	70.02	0.93	3.2	19921	6	0.84	0.06	2.66252	1	1	0.472127	82.3333	1.63095	122.851	0.792081	0	1	0	0	0	1	1	0	2	0	115.396
24	46	176.3	92.2	29.66	134	79	100	3.43	4.73	1.34	5.13	70.62	0.71	9.1	14185	2	1	0.12	1.24639	1	2	0.567215	97.3333	1.34	116.346	0.798869	0	2	0	1	1	1	0	0	3	1	107.192
25	52	155.1	51.8	21.53	148	90	74	3.37	5.33	1.42	4.9	61.52	0.42	3	3154	5	1.39	0.04	14.014	2	2	0.477112	109.333	1.02158	106.605	0.695928	0	1	1	0	1	0	0	0	1	0	100.128
26	62	155.1	53.4	22.2	129	79	85	3.31	5.03	0.51	4.45	64.53	0.56	3.4	2282	3	1.42	0.04	11.6214	2	2	0.548034	95.6667	0.359155	97.3875	0.729977	0	1	1	0	0	0	0	0	0	0	88.552
27	59	163.7	64.7	24.14	110	63	83	3.96	5.68	0.85	5.28	95.7	1.03	4.5	4598	2	1.42	0.06	3.84515	1	2	0.507025	78.6667	0.598592	76.4773	1.08258	0	1	0	0	0	0	0	0	0	0	74.5147
28	44	165.8	68.1	24.77	113	69	90	3.26	5.09	0.66	16.13	71.46	0.75	5.5	17584	16	1.44	0.22	8.04368	1	1	0.542823	83.6667	0.458333	115.576	0.808371	0	1	0	1	0	0	1	0	2	0	108.181
29	46	188	101.6	28.75	126	72	99	4.29	6.29	1.01	5.26	110	2.46	4.4	13281	3	1.44	0.06	1.99684	1	2	0.526596	90	0.701389	67.3361	1.24434	0	2	0	1	0	0	0	0	1	0	68.9891
30	33	173.6	95.2	31.59	139	87	111	2.78	5.64	5.05	7.54	63.81	4.49	21.2	12175	32	0.83	0.39	23.2345	1	1	0.639401	104.333	6.08434	139.931	0.721833	0	2	0	1	1	1	1	1	5	1	122.439
31	45	158.3	58.9	23.5	115	70	78	1.9	4.17	0.47	4.9	45.85	0.33	2.9	13245	10	1.69	0.04	6.67422	2	2	0.492735	85	0.278107	157.242	0.518665	0	1	1	0	0	0	0	0	0	0	115.856
32	62	174.7	76.45	25.05	135	80	91	3.75	5.45	1.51	7.51	94.34	0.38	5.2	25810	11	1	0.1	3.76753	1	2	0.520893	98.3333	1.51	77.152	1.06719	0	2	0	1	1	1	1	0	4	1	74.2344
33	49	149	48.7	21.94	121	71	77	1.95	3.97	0.73	5.61	48	0.2	3.3	2508	2	1.38	0.05	7.04944	2	2	0.516779	87.6667	0.528986	146.349	0.542986	0	1	1	0	0	0	1	0	1	0	110.96
34	30	179.8	76.45	23.65	114	71	87	3.91	5.27	0.92	4.78	90.89	0.2	3.4	15382	4	1.03	0.04	2.29879	1	1	0.483871	85.3333	0.893204	91.9913	1.02817	0	1	0	0	0	0	0	0	0	0	97.2278
35	39	181	68.1	20.79	119	70	80	2.61	5.06	2.01	4.98	86.19	3.45	3.7	25069	23	1.21	0.05	8.11042	1	1	0.441989	86.3333	1.66116	93.7143	0.975	0	1	0	0	0	0	0	1	1	0	97.3223
36	42	174.9	63.5	20.76	98	64	77	2.84	5.56	0.38	5.21	49.87	0.39	4.5	9486	5	2.13	0.06	4.6595	2	1	0.440252	75.3333	0.178404	143.513	0.56414	0	1	0	0	0	0	0	0	0	0	115.096
37	55	160.7	67.8	26.25	117	72	86	4.66	6.71	1.88	5.4	52.63	0.72	12.3	10651	11	1.42	0.16	9.12966	2	2	0.535159	87	1.32394	127.956	0.595362	0	2	1	0	0	0	0	1	1	0	103.206
38	33	170.8	65.1	22.32	125	71	78	1.82	3.36	0.95	5.22	87	0.38	4	35373	12	1.09	0.05	2.9989	1	1	0.456674	89	0.87156	95.4508	0.984163	0	1	0	0	0	0	0	0	0	0	100.37
39	42	157.6	55.35	22.28	124	78	75	2.42	4.43	0.76	5.32	57.9	0.55	7.7	7525	3	1.62	0.1	3.52425	2	1	0.475888	93.3333	0.469136	119.366	0.654977	0	1	0	0	0	0	0	0	0	0	109.58
40	67	161.3	72.6	27.9	127	81	88	5.02	7.24	1.05	5.57	76	1.1	12.9	9080	4	1.66	0.18	3.89427	1	2	0.545567	96.3333	0.63253	99.3502	0.859729	0	2	0	0	0	0	0	0	0	0	89.7408
41	63	158.4	63.2	25.19	124	74	76	2.75	7.05	4.44	7.62	50.09	1.88	6.8	6853	8	1.24	0.13	10.3196	2	2	0.479798	90.6667	3.58065	132.743	0.566629	0	2	1	0	0	0	1	1	2	0	99.167
42	44	155.9	59.6	24.52	106	58	78	4.04	6.23	1.01	5.13	59.81	2.3	6.8	6950	3	1.87	0.09	3.81583	2	1	0.500321	74	0.540107	113.729	0.676584	0	1	0	0	0	0	0	0	0	0	106.903
43	44	163.8	57.05	21.26	120	82	70	3.98	5.67	0.81	5.34	74.7	0.2	4.1	4444	2	1.43	0.05	3.9784	1	1	0.42735	94.6667	0.566434	109.422	0.845023	0	1	0	0	0	0	0	0	0	0	106.227
44	44	162.7	63.4	23.95	114	70	85	3.53	5.53	0.86	5.61	58.15	0.34	6.6	2918	2	1.59	0.09	6.05894	2	1	0.522434	84.6667	0.540881	117.748	0.657805	0	1	0	0	0	0	1	0	1	0	107.898
45	51	148.7	56.45	25.53	162	96	86	3.55	5.66	2.7	5.37	62.65	0.74	5.6	7596	22	1.29	0.07	25.6029	2	2	0.578346	118	2.09302	104.6	0.70871	0	2	1	0	1	0	0	1	2	0	99.1473
46	32	161.3	51.4	19.76	104	65	70	3.05	4.3	0.49	5.57	54.31	4.61	5.8	23557	8	1.14	0.08	3.00208	2	1	0.433974	78	0.429825	135.62	0.614367	0	1	0	0	0	0	0	0	0	0	120.056
47	42	163.6	65.55	24.49	101	68	91	3.51	4.8	0.48	5.19	63.42	2.56	6.4	19824	7	1.06	0.08	3.12147	1	1	0.556235	79	0.45283	135.037	0.717421	0	1	0	1	0	0	0	0	1	0	115.228
48	54	167.5	64.9	23.13	108	75	85.5	4.18	5.68	0.73	5.85	65.46	0.52	4.9	9874	5	1.36	0.07	4.4764	1	2	0.510448	86	0.536765	124.15	0.740498	0	1	0	0	0	0	1	0	1	0	104.544
49	42	155.4	58.29	24.14	101	72	78	3.89	5.9	0.36	5	58.35	0.61	4.6	4395	5	1.68	0.06	10.0569	2	1	0.501931	81.6667	0.214286	118.231	0.660068	0	1	0	0	0	0	0	0	0	0	109.301
50	41	159.4	45.5	17.91	88	44	72	1.84	3.49	0.82	4.75	43.26	0.2	3.2	9599	24	1.1	0.04	22.1023	2	1	0.451694	58.6667	0.745455	171.778	0.489367	0	1	0	0	0	0	0	0	0	0	121.459
51	34	158.1	48	19.2	117	69	68	3.1	5.02	0.69	5.08	65.08	0.2	2.2	15620	9	1.67	0.03	5.09347	1	1	0.430108	85	0.413174	135.841	0.736199	0	1	0	0	0	0	0	0	0	0	120.601
52	41	166.5	69.75	25.16	126	84	92	4.23	7.8	6.46	9.48	62.97	9.14	5.8	17874	105	1.32	0.14	51.9302	1	1	0.552553	98	4.89394	136.817	0.71233	1	2	0	1	0	0	1	1	3	1	116.38
53	78	162.2	69.8	26.53	135	53	99	4.83	6.5	1.24	11.76	91.85	4.25	13.9	10760	14	1.35	0.4	11.5019	1	2	0.610358	80.3333	0.918519	76.5307	1.03903	0	2	0	1	1	0	1	0	3	1	68.5232
54	43	165.8	65.15	23.7	130	82	80	2.3	4.94	0.92	5.59	50.41	0.49	5.3	5741	3	1.68	0.07	4.6194	2	1	0.482509	98	0.547619	141.023	0.570249	0	1	0	0	1	0	0	0	1	0	113.886
55	52	175.7	84.2	27.28	135	80	106	3.26	5.22	2.05	5.14	79.25	0.59	13	28717	13	0.93	0.16	4.00181	1	2	0.603301	98.3333	2.2043	98.7258	0.896493	0	2	0	1	1	1	0	1	4	1	98.0115
56	64	168.1	66.5	23.53	131	73	87	3.19	4.92	0.85	6	72.35	0.5	6.1	12368	20	1.32	0.09	14.295	1	2	0.517549	92.3333	0.643939	106.44	0.818439	0	1	0	0	1	0	1	0	2	0	93.5249
57	50	150.7	58	25.54	132	88	83	4.31	7.65	3.62	5.35	41.86	1.38	6.1	3575	6	1.15	0.08	14.8364	2	2	0.550763	102.667	3.14783	172.652	0.473529	0	2	1	0	1	0	0	1	2	0	115.259
58	52	166.7	64.1	23.07	127	87	87	5.21	8.32	2.68	9.47	85.41	0.58	12.3	20752	12	1.3	0.29	5.1118	1	2	0.521896	100.333	2.06154	90.0148	0.966176	0	1	0	0	1	0	1	1	3	1	89.8103
59	43	171.9	83.3	28.19	138	86	100	1.48	7.15	10.6	6	50.12	1.33	12.1	9470	49	1.11	0.18	45.7402	1	1	0.581734	103.333	9.54955	179.786	0.566968	1	2	0	1	1	0	1	1	4	1	126.043
60	68	176	68.7	22.18	133	69	86	2.13	4	0.77	5.07	79.3	2.06	2.5	6306	3	1.34	0.03	4.20552	1	2	0.488636	90.3333	0.574627	94.0238	0.897059	0	1	0	0	1	0	0	0	1	0	87.5694
61	44	183.5	86.4	25.66	115	70	97	4.13	6.53	1.57	4.91	68.28	2.12	7.6	13066	8	1.48	0.09	5.41252	1	1	0.52861	85	1.06081	122.254	0.772398	0	2	0	1	0	0	0	0	1	0	110.224
62	58	153.2	60.9	25.95	140	65	87	5.37	7.66	1.72	8.07	41.96	0.24	2.7	5912	5	1.31	0.05	7.47632	2	2	0.567885	90	1.31298	167.631	0.474661	0	2	1	0	1	0	1	1	3	1	108.874
63	44	164.3	72.75	26.95	118	74	90	5.21	7.14	2	6.12	91.04	0.36	4.6	29830	12	1.21	0.07	3.55615	1	1	0.547778	88.6667	1.65289	85.7215	1.02986	0	2	0	1	0	0	1	1	3	1	87.9456
64	39	172.6	65.95	22.14	118	59	84	3.12	4.47	0.76	5.06	90.34	0.3	5.4	6488	3	1.05	0.07	4.08755	1	1	0.486674	78.6667	0.72381	88.4308	1.02195	0	1	0	0	0	0	0	0	0	0	91.9434
65	48	164.3	72.1	26.71	114	81	87	2.49	4.4	1.77	4.74	69.02	0.82	3.2	12980	5	0.97	0.04	3.40524	1	2	0.529519	92	1.82474	118.774	0.780769	0	2	0	0	0	1	0	1	2	0	106.696
66	57	170.1	74.45	25.73	119	83	97	4.41	6.01	1.98	5.09	76.73	0.88	8.6	12916	9	0.9	0.11	6.1598	1	2	0.570253	95	2.2	101.067	0.867986	0	2	0	1	0	1	0	1	3	1	95.8939
67	50	162.1	80.7	30.71	170	91	96	4.19	5.39	1.42	5.58	68.4	1.23	14.2	7968	13	1.02	0.2	14.4227	2	2	0.592227	117.333	1.39216	94.1916	0.773756	0	2	1	0	1	0	0	0	1	0	89.7897
68	51	152.1	70	30.26	109	65	92	5	6.37	1.36	5.67	51.58	4.2	6.5	11596	4	1.11	0.09	3.04933	2	2	0.604865	79.6667	1.22523	132.963	0.583484	0	2	1	0	0	0	1	0	1	0	106.853
69	38	164.4	62.75	23.22	106	71	83	3.66	6.02	0.83	5.27	82.19	0.37	5.8	24633	10	1.37	0.08	3.58868	1	1	0.504866	82.6667	0.605839	99.8372	0.929751	0	1	0	0	0	0	0	0	0	0	103.804
70	58	154.2	68.1	28.64	141	83	90	1.85	3.72	1.36	5.35	59.69	0.91	12.6	6199	4	1.28	0.17	5.70415	2	2	0.583658	102.333	1.0625	108.51	0.675226	0	2	1	0	1	0	0	0	1	0	96.9544
71	65	164.9	74	27.21	142	103	104	3.01	6	4	5.95	98.28	1.52	8.3	20456	26	1.08	0.12	11.2358	1	2	0.630685	116	3.7037	72.7355	1.11176	0	2	0	1	1	0	1	1	4	1	69.1783
72	39	154.3	53.4	22.43	100	64	75	3.34	5.95	0.8	5.31	55.16	1.6	7.2	9406	20	1.7	0.09	18.7965	2	1	0.486066	76	0.470588	128.417	0.623982	0	1	0	0	0	0	0	0	0	0	113.713
73	43	174.7	69.5	22.77	136	86	83	2.99	4.84	0.93	4.5	84.95	1.12	4.3	13163	137	1.45	0.05	92.0064	1	1	0.4751	102.667	0.641379	93.7522	0.960973	1	1	0	0	1	0	0	0	1	0	96.2982
74	44	168.2	68.5	24.21	111	74	90	4.03	5.49	2.11	5.08	74.35	1.54	6.5	17222	12	0.95	0.08	6.15956	1	1	0.535077	86.3333	2.22105	110.058	0.841063	0	1	0	1	0	1	0	1	3	1	106.433
75	44	178.4	86	27.02	125	73	95	4.74	6.02	0.88	5.86	94.35	3.51	6.4	13377	5	1.12	0.09	3.30418	1	1	0.532511	90.3333	0.785714	82.0258	1.06731	0	2	0	1	0	0	1	0	2	0	84.2293
76	37	169.7	66.25	23	123	75	87	3.31	5.96	0.52	4.98	63.67	0.92	2.4	4984	2	1.9	0.03	3.54735	1	1	0.512669	91	0.273684	137.466	0.720249	0	1	0	0	0	0	0	0	0	0	119.154
77	59	159.4	63	24.79	119	65	89	2.57	5.9	5.85	5.75	62.54	6.04	3.4	10369	5	0.87	0.05	4.26271	1	2	0.558344	83	6.72414	129.276	0.707466	0	1	0	0	0	1	1	1	3	1	102.846
78	76	169.7	64.35	22.35	147	76	84	3.97	6.19	0.92	8.13	89.46	3.84	2.4	14701	5	1.43	0.05	3.0066	1	2	0.494991	99.6667	0.643357	79.43	1.01199	0	1	0	0	1	0	1	0	2	0	71.7435
79	45	165	71.05	26.1	124	77	88	3.92	6.43	1.62	6.01	77.4	0.5	4.7	14009	6	1.51	0.07	3.78614	1	2	0.533333	92.6667	1.07285	104.311	0.875566	0	2	0	0	0	0	1	0	1	0	103.956
80	45	178	94.1	29.7	144	103	100	1.99	4.8	3	5.89	90.24	0.72	10.5	1516	6	1.1	0.15	34.9868	1	2	0.561798	116.667	2.72727	86.3123	1.02081	1	2	0	1	1	0	1	1	4	1	88.2669
81	63	170	75.3	26.06	161	74	94	3.88	5.77	0.9	5.52	79.34	0.95	7.2	21461	25	1.25	0.1	10.2977	1	2	0.552941	103	0.72	95.2587	0.897511	0	2	0	1	1	0	0	0	2	0	90.6809
82	40	152.2	48.95	21.13	124	87	75	2.45	4.91	2.72	4.91	66.96	0.74	7.5	5269	6	1.01	1.64	10.0664	2	1	0.492773	99.3333	2.69307	100.638	0.757466	0	1	0	0	1	0	0	1	2	0	98.8339
83	42	163.4	62.3	23.33	107	62	83	2.31	3.95	2.49	4.88	70.61	1.17	5.2	11212	5	0.79	1.13	3.9422	1	1	0.507956	77	3.1519	118.276	0.798756	0	1	0	0	0	1	0	1	2	0	110.253
84	40	157.7	50.6	20.35	108	74	70	2.65	5.35	0.61	4.95	71.05	0.2	6.1	7185	3	2.12	0.07	3.69102	2	1	0.443881	85.3333	0.287736	93.5381	0.803733	0	1	0	0	0	0	0	0	0	0	91.9974
85	48	164.7	63.95	23.58	123	81	83	2.88	5.19	1.28	5.94	66.52	0.82	4.1	6182	6	1.52	0.06	8.57975	1	2	0.503947	95	0.842105	124.307	0.752489	0	1	0	0	0	0	1	0	1	0	108.327
86	35	153.1	50.25	21.44	120	80	80	2.87	5.01	0.89	5.31	51.23	0.53	5.5	1686	5	1.47	0.07	26.2159	2	1	0.522534	93.3333	0.605442	143.432	0.579525	0	1	0	0	0	0	0	0	0	0	119.832
87	60	157.1	52.4	21.23	110	77	76	6	9.32	2.35	4.82	96.74	0.75	1.3	3869	4	1.28	0.02	9.13931	2	2	0.483768	88	1.83594	59.4375	1.09434	1	1	1	0	0	0	0	1	1	0	55.0432
88	32	164	53.7	19.97	101	54	70	4.46	6.38	0.71	5.44	60.25	0.26	8.2	15593	9	1.25	0.11	5.10229	2	1	0.426829	69.6667	0.568	119.316	0.681561	0	1	0	0	0	0	0	0	0	0	116.025
89	41	159.1	52.1	20.58	120	77	76	3.04	5.52	0.65	5.1	51.86	0.92	5.3	3343	2	1.94	0.07	5.28866	2	1	0.477687	91.3333	0.335052	137.34	0.586652	0	1	0	0	0	0	0	0	0	0	114.425
90	41	157	66.75	27.08	113	72	86.5	3.49	4.92	0.51	4.86	55.06	0.88	10.9	4589	3	1.12	0.13	5.77904	2	1	0.550955	85.6667	0.455357	127.558	0.622851	0	2	0	0	0	0	0	0	0	0	112.193
91	43	157.4	63.95	25.81	107	63	82	3.4	5.09	0.75	4.49	41.08	0.82	9.1	7373	4	1.54	0.1	4.79588	2	1	0.520966	77.6667	0.487013	181.542	0.464706	0	2	0	0	0	0	0	0	0	0	121.819
92	30	176	97.9	31.61	116	78	103	3.24	5.59	1.76	5.53	100.62	2.86	14	13268	4	1.13	0.19	2.66506	1	1	0.585227	90.6667	1.55752	81.1415	1.13824	0	2	0	1	0	0	0	1	2	0	85.9788
93	41	164.5	67.5	24.94	104	70	84	3.91	5.51	0.81	5.01	40.52	0.93	14	2459	9	1.31	0.17	32.3546	2	1	0.510638	81.3333	0.618321	186.224	0.458371	1	1	0	0	0	0	0	0	0	0	124.102
94	40	177	87.1	27.8	143	91	101	2.39	4.24	1.68	5.64	64.48	0.9	7.4	10252	8	0.98	0.1	6.89817	1	1	0.570621	108.333	1.71429	133.463	0.729412	0	2	0	1	1	1	1	0	4	1	116.065
95	43	183.4	85.6	25.45	135	82	93.5	3.87	5.98	2.1	6.24	92.56	7.34	6.4	22031	16	1.11	1.77	6.42004	1	1	0.509815	99.6667	1.89189	84.334	1.04706	0	2	0	1	1	0	1	1	4	1	86.8102
96	43	154.9	51.85	21.61	112	60	78	3.28	5.71	1.08	5.04	55.16	0.39	3.8	3240	2	1.42	0.85	5.45679	2	1	0.503551	77.3333	0.760563	126.192	0.623982	0	1	0	0	0	0	0	0	0	0	110.562
97	43	180.6	84.7	25.97	110	65	96	3.58	5.71	0.63	5.18	75.33	0.42	5.2	26751	10	1.39	1.2	3.30455	1	1	0.531561	80	0.453237	108.74	0.852149	0	2	0	1	0	0	0	0	1	0	106.608
98	36	165	57.75	21.21	119	78	77	3.05	4.56	0.69	5.39	40.22	0.23	2.4	1718	2	1.23	0.03	10.291	2	1	0.466667	91.6667	0.560976	192.366	0.454977	0	1	0	0	0	0	0	0	0	0	128.853
99	28	187.2	71.55	20.42	108	62	82	3.26	5.17	1.09	5.77	74.55	0.28	5.3	11498	4	1.46	0.08	3.07532	1	1	0.438034	77.3333	0.746575	118.937	0.843326	0	1	0	0	0	0	1	0	1	0	118.962
100	37	150.6	49.65	21.89	96	58	72	2.6	4.5	0.65	5.24	42.96	0.2	4.4	12397	5	1.37	0.06	3.56538	2	1	0.478088	70.6667	0.474453	176.473	0.485973	0	1	0	0	0	0	0	0	0	0	125.206
101	56	148.3	47.65	21.67	115	75	79	1.96	5.24	3.29	8.46	60.4	0.56	5	4104	2	1.07	0.1	4.30799	2	2	0.532704	88.3333	3.07477	107.612	0.683258	0	1	1	0	0	0	1	1	2	0	97.9443
102	29	193.6	114.2	30.47	154	97	109	3.58	5.26	1.86	7.18	74.14	1.82	19.2	13708	136	1.02	0.34	87.7035	1	1	0.563017	116	1.82353	119	0.838688	1	2	0	1	1	1	1	1	5	1	118.397
104	44	165.6	75.55	27.55	119	71	92	3.53	4.63	0.91	5.31	72.9	2.38	4.4	21926	4	0.84	0.06	1.6127	1	1	0.555556	87	1.08333	112.766	0.824661	0	2	0	1	0	1	0	0	2	0	107.298
105	46	169.6	74.95	26.06	125	81	91	3.6	5.29	1.59	5	89.31	1	7.1	21992	15	1.07	0.09	6.02947	1	2	0.536557	95.6667	1.48598	87.0795	1.01029	0	2	0	1	0	0	0	0	1	0	88.7537
106	49	160	57.3	22.38	117	76	77	3.53	4.65	1	4.63	75.4	2.39	1.2	5780	2	0.77	0.01	3.05882	1	2	0.48125	89.6667	1.2987	106.106	0.852941	0	1	0	0	0	1	0	0	1	0	102.169
107	40	180.1	64.55	19.9	105	64	80	2.25	4.14	1.1	4.79	76.39	0.2	1.6	35205	18	1.5	0.02	4.51981	1	1	0.444198	77.6667	0.733333	108.274	0.86414	0	1	0	0	0	0	0	0	0	0	108.255
109	33	172.1	81.35	27.47	122	79	92	3.63	5.18	1.03	5.62	83.39	3.01	5.5	8106	15	0.93	1.37	16.3583	1	1	0.534573	93.3333	1.10753	100.575	0.943326	0	2	0	1	0	1	1	0	3	1	105.647
110	34	170.6	74.7	25.67	136	88	99	2.83	4.89	1.51	5.31	68.18	0.3	9.8	27036	7	1.35	2.31	2.2888	1	1	0.580305	104	1.11852	128.26	0.771267	0	2	0	1	1	0	0	0	2	0	118.317
111	29	162.6	51	19.29	107	60	72	2.89	4.54	0.5	5.5	55.62	0.2	4.8	14769	15	1.33	1.17	8.97827	2	1	0.442804	75.6667	0.37594	134.03	0.629186	0	1	0	0	0	0	0	0	0	0	121.655
112	50	157.6	62.25	25.06	109	67	86	3.42	6.45	2.58	5.39	57.02	0.34	2.3	3581	5	1.82	0.03	12.3429	2	2	0.545685	81	1.41758	117.905	0.645023	0	2	1	0	0	0	0	1	1	0	104.115
113	48	173.1	62.65	20.91	136	91	83	2.97	5.29	3.2	5.37	67.34	0.52	8.1	5799	3	0.96	0.11	4.5732	1	2	0.479492	106	3.33333	122.442	0.761765	0	1	0	0	1	1	0	1	3	1	107.783
114	47	160.9	59.5	22.98	109	62	77	4.13	6.09	1.62	5.45	56.42	0.57	11.1	1771	2	1.27	0.15	9.98306	2	2	0.478558	77.6667	1.27559	120.785	0.638235	0	1	1	0	0	0	0	0	0	0	106.703
115	38	168.5	66.05	23.26	103	72	82	3.37	4.58	0.66	5.31	79.04	0.68	7.6	18436	6	1.1	0.1	2.87698	1	1	0.486647	82.3333	0.6	104.77	0.894118	0	1	0	0	0	0	0	0	0	0	108.258
116	36	172.8	80.95	27.11	106	68	98	3.56	4.69	0.96	6.37	78.89	4.13	15.6	15903	8	1.02	0.25	4.44696	1	1	0.56713	80.6667	0.941176	106.037	0.892421	0	2	0	1	0	1	1	0	3	1	109.876
117	44	168.3	74.4	26.27	133	84	94	3.76	5.98	1.53	5.13	86.65	1.3	11.1	13627	6	1.46	0.14	3.89227	1	1	0.558526	100.333	1.04795	91.112	0.980204	0	2	0	1	1	0	0	0	2	0	93.3606
118	39	175.5	71.6	23.25	98	66	87	3.42	5.22	1.08	5.47	69.43	0.3	3.8	25146	11	1.23	0.92	3.86702	1	1	0.495726	76.6667	0.878049	122.374	0.785407	0	1	0	0	0	0	0	0	0	0	113.383
119	43	158.4	55	21.92	121	65	73	2.48	4.96	0.93	4.63	55.06	0.94	3.8	1938	2	1.85	0.04	9.12281	2	1	0.460859	83.6667	0.502703	126.475	0.622851	0	1	0	0	0	0	0	0	0	0	110.628
120	55	157.8	69.1	27.75	122	81	99	4.19	6.15	0.73	5.52	53.11	3.47	8.8	2702	2	1.59	0.12	6.5433	2	2	0.627376	94.6667	0.459119	126.53	0.600792	0	2	1	0	0	0	0	0	0	0	102.898
121	41	179.6	71.8	22.26	115	71	82	3.22	5.15	0.77	5.33	95.64	0.21	3.5	19494	5	1.29	0.05	2.26736	1	1	0.45657	85.6667	0.596899	81.6888	1.0819	0	1	0	0	0	0	0	0	0	0	84.6223
122	43	175.3	73.6	23.95	118	77	85	3.89	5.4	1.28	4.24	90.01	2.38	3.7	20020	11	0.79	0.7	4.85714	1	1	0.484883	90.6667	1.62025	87.292	1.01821	0	1	0	0	0	1	0	0	1	0	89.7923
123	43	159.8	55.75	21.83	101	59	72	2.66	4.6	0.56	4.58	47.24	0.87	4.7	5357	3	1.34	0.96	4.95053	2	1	0.450563	73	0.41791	152.791	0.534389	0	1	0	0	0	0	0	0	0	0	116.346
124	62	160	57.2	22.34	124	83	77	2.18	4.53	0.39	4.64	50.99	0.58	3	15233	25	1.85	0.62	14.508	2	2	0.48125	96.6667	0.210811	130.23	0.57681	0	1	1	0	0	0	0	0	0	0	99.2827
125	38	156	61.1	25.11	113	46	78	2.64	3.9	0.68	5.49	55.52	1.76	7.1	8207	6	0.95	0.1	6.46278	2	1	0.5	68.3333	0.715789	127.984	0.628054	0	2	0	0	0	0	0	0	0	0	114.269
126	64	164	62.6	23.27	139	76	84	2.2	3.48	0.71	5.22	86.98	2.72	1.9	8291	3	0.92	0.02	3.19865	1	2	0.512195	97	0.771739	84.8028	0.983937	0	1	0	0	1	1	0	0	2	0	80.7519
127	70	152.8	57.65	24.69	128	87	87	4.38	6.6	2.33	5.4	82.87	0.44	6.9	22802	14	0.98	1.66	5.42759	2	2	0.569372	100.667	2.37755	69.9862	0.937443	0	1	1	0	1	0	0	1	2	0	61.866
128	41	175.3	81.3	26.46	154	100	97	4.25	6.3	1.76	5.15	57.67	1.67	8.7	18114	12	0.91	1.99	5.85624	1	1	0.553337	118	1.93407	152.496	0.652376	0	2	0	1	1	1	0	1	4	1	120.663
129	44	179.6	73.05	22.65	119	79	91	2.88	5.1	3.9	5.59	83.1	0.21	8.6	5831	3	0.7	2.14	4.5481	1	1	0.506682	92.3333	5.57143	95.9388	0.940045	0	1	0	1	0	1	0	1	3	1	98.2038
130	51	170.2	74.75	25.8	121	78	84	5.46	8.03	2.11	5.37	77.23	1	6.1	27624	39	1.01	1.46	12.4805	1	2	0.493537	92.3333	2.08911	102.277	0.873643	0	2	0	0	0	1	0	1	2	0	99.7554
131	38	163.6	54.6	20.4	135	85	75	2.6	4.8	2.38	4.77	72.66	0.87	3.4	20074	6	0.98	0.72	2.64222	1	1	0.458435	101.667	2.42857	116.236	0.821946	0	1	0	0	1	1	0	1	3	1	112.069
132	44	156.4	44.7	18.27	90	55	65	3.46	6.42	0.84	5.17	53.71	0.2	5.2	10543	5	2.05	1.19	4.19236	2	1	0.415601	66.6667	0.409756	129.874	0.607579	0	1	0	0	0	0	0	0	0	0	110.754
133	57	166.7	61.95	22.29	111	66	82	3.1	5.06	0.57	5.84	96.85	0.49	5.1	6348	3	1.29	1.32	4.17769	1	2	0.491902	81	0.44186	75.8249	1.09559	0	1	0	0	0	0	1	0	1	0	74.4855
134	34	175.3	72.8	23.69	110	72	86	3.25	5.35	0.8	5.17	84.76	0.47	4.9	17659	7	1.45	1.13	3.50416	1	1	0.490588	84.6667	0.551724	98.0478	0.958824	0	1	0	0	0	0	0	0	0	0	102.861
135	51	176.4	58.83	18.91	102	56	74	3.45	5.47	0.53	5.03	79.91	0.33	1.8	6937	5	1.42	0.4	6.37163	1	2	0.419501	71.3333	0.373239	98.0608	0.903959	0	1	0	0	0	0	0	0	0	0	98.0226
136	45	162.9	49.9	18.8	117	73	71	3.08	4.96	0.58	6.01	58.41	0.2	2.3	1033	2	1.38	0.61	17.1152	1	2	0.43585	87.6667	0.42029	147.635	0.660747	0	1	0	0	0	0	1	0	1	0	116.706
137	42	168.5	70.8	24.94	110	73	85	3.66	5.34	1.99	7.57	72.55	0.7	8	9608	10	0.93	2.69	9.20067	1	1	0.504451	85.3333	2.13978	114.386	0.820701	0	3	0	0	0	1	1	1	3	1	109.031
138	48	152.5	58.25	25.05	117	71	90	2.43	4.41	0.24	5.58	41.88	0.58	6.1	6556	5	1.46	1.51	6.74192	2	2	0.590164	86.3333	0.164384	173.816	0.473756	0	2	1	0	0	0	0	0	0	0	116.871
139	42	153.7	52.25	22.12	114	72	75	4.31	6.24	0.36	5.86	42.24	0.2	3.3	1452	7	1.33	0.86	42.6171	2	1	0.487964	86	0.270677	176.15	0.477828	1	1	0	0	0	0	1	0	1	0	121.559
140	44	179.2	95.75	29.82	97	68	104	3.42	5.16	2.02	5.28	66.16	2.49	8.6	32952	7	0.99	2.02	1.87788	1	1	0.580357	77.6667	2.0404	127.106	0.748416	0	2	0	1	0	1	0	1	3	1	111.662
141	63	164.8	67.8	24.96	157	103	84.5	3.22	5.49	3.02	5.21	119.47	2.25	4	9521	22	1.06	0.93	20.4264	1	2	0.512743	121	2.84906	57.4832	1.35147	1	1	0	0	1	0	0	1	2	0	55.4059
142	44	160.7	56.95	22.05	101	62	69	3.68	5.94	0.6	5.33	64.53	0.2	4.8	16163	8	1.58	1.14	4.37543	2	1	0.429371	75	0.379747	103.553	0.729977	0	1	0	0	0	0	0	0	0	0	100.487
143	39	170.3	72.4	24.96	132	96	87	3.25	5.82	1.55	4.92	88.54	0.43	4.7	7158	4	1.54	1.03	4.93993	1	1	0.510863	108	1.00649	90.6545	1.00158	0	1	0	0	1	0	0	0	1	0	94.2081
144	60	157.5	65.5	26.4	137	79	95	1.81	3.31	1.07	5.23	55.99	8.15	10.9	7033	24	0.89	2.53	30.1664	2	2	0.603175	98.3333	1.20225	116.716	0.633371	1	4	1	0	1	0	0	0	1	0	97.6358
145	64	166.8	68.4	24.58	124	79	94	2.74	5.3	2.35	16.12	91.07	2.37	2.1	8752	4	1.11	1.5	4.04022	1	2	0.563549	94	2.11712	80.1281	1.0302	0	1	0	1	0	0	1	1	3	1	76.3882
146	58	170.3	60.45	20.84	122	74	77	2.64	4	0.51	5.33	77.99	0.2	2.4	26154	6	1	0.57	2.02799	1	2	0.452143	90	0.51	98.7485	0.88224	0	1	0	0	0	1	0	0	1	0	94.5874
147	27	164.1	64.95	24.12	135	81	79	3.26	5.29	2.23	4.84	85.23	1.36	6.3	14841	6	0.88	1.36	3.57388	1	1	0.481414	99	2.53409	101.483	0.96414	0	1	0	0	1	1	0	1	3	1	107.325
148	30	175.3	94.4	30.72	143	85	102	2.65	4.43	1.88	5.4	86	2.61	15.7	14657	4	0.77	3.77	2.4125	1	1	0.58186	104.333	2.44156	98.4882	0.972851	0	4	0	1	1	1	0	1	4	1	103.951
149	44	168.2	57.75	20.41	103	67	74	4.22	6.17	0.69	5.37	90.82	0.76	4.9	2705	2	1.31	1.17	6.53604	1	1	0.439952	79	0.526718	85.9778	1.02738	0	1	0	0	0	0	0	0	0	0	88.2033
150	38	179.7	81.05	25.1	124	73	95	3.13	5.67	3.14	5.41	68.53	0.62	16.9	15224	4	1	4.06	2.32265	1	1	0.528659	90	3.14	124.94	0.775226	0	4	0	1	0	1	0	1	3	1	114.797
151	43	156.1	61.45	25.22	136	83	84	3.28	5.61	1.11	5.29	49.88	0.23	5.5	2615	2	1.4	1.29	6.76099	2	1	0.538117	100.667	0.792857	142.875	0.564253	0	2	0	0	1	0	0	0	1	0	114.283
152	36	177.1	67.7	21.58	138	75	83	2.16	4.94	1.01	5.16	87.52	0.2	4.5	17568	9	2.02	1.03	4.52869	1	1	0.468662	96	0.5	93.2871	0.990045	0	1	0	0	1	0	0	0	1	0	97.5718
153	38	153.9	49.15	20.75	99	59	75	2.88	5.09	0.51	4.9	52.06	0.65	7.1	2830	3	1.55	1.55	9.37102	2	1	0.487329	72.3333	0.329032	138.561	0.588914	0	1	0	0	0	0	0	0	0	0	116.714
154	41	174.6	63.45	20.81	117	84	87	5.53	7.55	1.42	17.99	74.39	1.16	2.9	18148	14	1.25	2.32	6.81948	1	1	0.498282	95	1.136	111.384	0.841516	0	1	0	0	0	0	1	0	1	0	108.675
155	55	164.8	72.35	26.64	140	83	100	4.62	6.21	1.47	8.74	64.25	0.73	25.1	12571	8	0.9	9.75	5.62565	1	2	0.606796	102	1.63333	126.625	0.72681	0	4	0	1	1	1	1	0	4	1	104.611
156	53	158.6	62.4	24.81	154	101	90	5.72	8.04	1.63	8.28	30.81	2.12	6.2	4387	5	1.41	2.28	10.0752	2	2	0.567465	118.667	1.15603	249.4	0.348529	0	1	1	0	1	0	1	0	2	0	124.828
157	50	161.8	72.05	27.52	131	83	83	2.53	4.72	0.55	5.13	57.61	21.27	2.8	4918	2	1.57	0.64	3.59496	2	2	0.512979	99	0.350318	116.417	0.651697	0	2	1	0	1	0	0	0	1	0	103.763
158	51	170	75	25.95	142	91	94	2.41	7.83	10.31	5.59	68.47	0.8	10.5	8209	3	0.98	2.61	3.2306	1	2	0.552941	108	10.5204	118.658	0.774548	0	4	0	1	1	1	0	1	4	1	104.816
159	54	166.7	62.8	22.6	133	110	81	4.24	6.35	1.7	5.36	118.41	1.74	3.4	17337	200	1.19	0.81	101.978	1	2	0.485903	117.667	1.42857	59.7448	1.33948	1	1	0	0	1	0	0	1	2	0	59.6612
160	53	158.2	63.1	25.21	142	82	78	3.83	5.73	1.27	5.05	57.02	1.53	3.4	2178	5	1.19	0.76	20.2938	2	2	0.493047	102	1.06723	116.682	0.645023	0	2	1	0	1	0	0	0	1	0	101.944
161	50	172.4	74.85	25.18	116	75	85	4.36	6.46	0.94	4.66	81.97	1.48	7.1	13065	12	1.55	1.47	8.1194	1	2	0.493039	88.6667	0.606452	95.3662	0.927262	0	2	0	0	0	0	0	0	0	0	95.7222
162	48	153.5	48.2	20.46	113	71	77.5	2.65	4.54	1.09	6.31	52.02	0.2	2.3	8165	7	0.97	0.65	7.57869	2	2	0.504886	85	1.12371	133.012	0.588462	0	1	1	0	0	0	1	0	1	0	108.824
163	53	160.3	72.4	28.18	138	73	87	5.42	7.83	1.7	5.88	61.35	3.33	16.3	3100	6	1.4	4.26	17.1097	2	2	0.542732	94.6667	1.21429	106.605	0.694005	0	4	1	0	1	0	1	1	3	1	99.518
164	48	161.6	75.8	29.03	180	130	100	3.33	6.27	2.66	7.17	77.37	9.56	7.6	7638	12	0.95	2.42	13.8885	1	2	0.618812	146.667	2.8	103.162	0.875226	0	2	0	1	1	1	1	1	5	1	101.804
165	43	153.1	54.15	23.1	110	68	73	3.71	6.13	0.91	4.92	48.51	0.33	5.3	8586	4	1.62	1.16	4.11833	2	1	0.476813	82	0.561728	147.87	0.548756	0	1	0	0	0	0	0	0	0	0	115.335
166	77	155.5	55.15	22.81	101	43	80	2.52	4.81	2.26	7.63	77.84	0.3	5.1	8592	2	0.9	1.73	2.05773	1	2	0.514469	62.3333	2.51111	94.088	0.880543	0	1	0	0	0	1	1	1	3	1	82.8347
167	45	157.3	77	31.12	119	65	95	3.73	5.69	1.2	5.32	47.13	2.7	9.8	7981	7	1.27	2.32	7.75341	2	2	0.603942	83	0.944882	151.989	0.533145	0	2	1	0	0	0	0	0	0	0	114.811
168	68	162.8	70.4	26.56	127	72	92	4.52	6.12	1.19	5.47	59.59	0.57	4.9	7787	9	0.99	1.19	10.217	2	2	0.565111	90.3333	1.20202	105.683	0.674095	0	2	1	0	0	0	0	0	0	0	90.4273
169	33	176.8	82.55	26.41	122	68	94	4.43	6.04	1.48	5.64	68.06	1.36	9.1	12994	4	0.85	2.28	2.72126	1	1	0.531674	86	1.74118	129.228	0.76991	0	2	0	1	0	1	1	0	3	1	119.237
170	32	159.7	51.9	20.35	99	58	77	2.27	5.06	0.62	5.18	58.97	0.41	5.4	1697	2	2.11	1.24	10.4184	2	1	0.482154	71.6667	0.293839	122.52	0.667081	0	1	0	0	0	0	0	0	0	0	116.848
171	67	168.6	65.3	22.97	149	92	86	3.18	5.32	1.41	9.24	78.46	2.58	4.6	8864	7	1.14	1.89	6.98105	1	2	0.510083	111	1.23684	95.5205	0.887557	0	1	0	0	1	0	1	0	2	0	88.5735
172	44	149.4	46	20.61	108	56	71	3.09	5.97	0.43	5.83	64.54	0.2	6.4	6055	3	2.22	1.66	4.37985	2	1	0.475234	73.3333	0.193694	103.533	0.73009	0	1	0	0	0	0	1	0	1	0	100.469
173	48	165.9	75.85	27.56	138	85	98.5	3.36	5.84	2.99	5.54	65.83	1.68	7.8	13793	21	1.33	1.92	13.459	1	2	0.593731	102.667	2.24812	125.917	0.744683	0	2	0	1	1	0	0	1	3	1	108.792
174	44	173.7	85.3	28.27	108	79	103	2.92	5.77	4.61	5.1	82	0.82	9.1	4620	3	1.16	2.06	5.74026	1	1	0.592976	88.6667	3.97414	97.5295	0.927602	0	2	0	1	0	0	0	1	2	0	99.7987
175	53	145.6	46.65	22.01	181	79	85	1.64	5.71	5.74	5.84	53.47	1.02	4.8	5799	144	1.18	1.25	219.514	2	2	0.583791	113	4.86441	126.315	0.604864	1	1	1	0	1	0	1	1	3	1	104.122
176	41	173.2	52.35	17.45	125	75	74	2.66	4.06	0.62	6.19	80.56	1.01	2.9	24281	17	1.17	0.8	6.1892	1	1	0.427252	91.6667	0.529915	100.953	0.911312	0	1	0	0	0	0	1	0	1	0	104.131
177	44	183.1	82.1	24.49	130	86	96	2.72	5.32	2.23	6.47	79.86	0.2	3.5	7052	3	1.03	1.01	3.76064	1	1	0.524304	100.667	2.16505	100.765	0.903394	0	1	0	1	1	0	1	1	4	1	103.041
178	47	159.7	64.95	25.47	95	68	83	3.47	5.31	0.44	5.74	71.27	0.29	11.7	17933	8	1.42	2.98	3.94357	2	2	0.519724	77	0.309859	90.5305	0.806222	0	4	1	0	0	0	1	0	1	0	87.2564
179	80	175.9	69.4	22.43	121	76	84	3.01	4.94	0.64	5.44	115.16	0.64	1	15894	7	1.45	0.24	3.89329	1	2	0.477544	91	0.441379	57.6316	1.30271	1	1	0	0	0	0	0	0	0	0	51.4026
180	53	160.6	64	24.81	162	84	84	3.15	5	0.74	4.66	71.08	0.64	4.9	8611	10	1.19	1.01	10.2659	2	2	0.523039	110	0.621849	88.8967	0.804072	0	1	1	0	1	0	0	0	1	0	83.9256
181	41	159.6	64	25.13	93	61	78	3.95	6.12	1.31	5.6	57.68	0.55	7.5	2670	2	1.37	1.87	6.62172	2	1	0.488722	71.6667	0.956204	120.446	0.652489	0	2	0	0	0	0	1	0	1	0	110.49
182	57	163.1	55.55	20.88	106	74	77	4.04	5.77	1.16	5.3	93.55	0.28	6.4	13422	5	1.12	1.51	3.2931	1	2	0.472103	84.6667	1.03571	79.139	1.05826	0	1	0	0	0	0	0	0	0	0	77.6738
183	31	168.6	62.05	21.83	107	65	76	3.06	4.95	0.61	4.86	89.22	0.9	3.6	14119	4	1.34	0.78	2.50443	1	1	0.450771	79	0.455224	93.5699	1.00928	0	1	0	0	0	0	0	0	0	0	98.7363
184	45	173.8	82.35	27.26	123	77	98	4.41	6.24	2.87	5.29	84.72	3.63	17.4	29702	15	0.82	4.09	4.46435	1	2	0.563867	92.3333	3.5	93.304	0.958371	0	4	0	1	0	1	0	1	3	1	95.2665
185	44	168.6	72.15	25.38	111	75	90	3.89	6.07	3.31	4.86	84.43	0.3	8	28938	28	0.87	1.73	8.55346	1	1	0.533808	87	3.8046	94.0774	0.95509	0	2	0	1	0	1	0	1	3	1	96.3366
186	37	163.1	64.35	24.19	107	69	89	3.65	5.48	1.46	5.14	70.42	0.52	9	22220	14	1.3	2.06	5.56976	1	1	0.545677	81.6667	1.12308	121.393	0.796606	0	1	0	0	0	0	0	0	0	0	114.32
187	45	161	104.9	40.47	139	77	124	2.89	5.06	2.08	5.38	53.89	7.24	18.9	6150	7	1.15	4.52	10.0618	2	2	0.770186	97.6667	1.8087	128.819	0.609615	0	4	1	0	1	0	0	1	2	0	109.858
188	63	165.7	60.55	22.05	119	74	84	4.17	6.38	1.15	5.83	85.23	3.07	7.1	8402	2	1.23	1.84	2.10426	1	2	0.50694	89	0.934959	87.2021	0.96414	0	1	0	0	0	0	1	0	1	0	83.3442
189	63	153.4	71.6	30.43	133	79	97	3.62	5.73	1.6	5.36	55.71	1	10.8	6553	9	1.35	2.57	12.141	2	2	0.632334	97	1.18519	116.419	0.630204	0	4	1	0	1	0	0	0	1	0	95.7576
190	60	157.6	59.5	23.96	124	62	82	2.4	4.04	0.97	4.94	64.93	0.31	5.4	6584	5	1.09	1.19	6.71324	2	2	0.520305	82.6667	0.889908	97.2166	0.734502	0	1	1	0	0	0	0	0	0	0	89.1364
191	67	160.4	56.95	22.14	132	75	80	4.87	7.37	1.11	6.35	52.21	1.17	7.7	5521	6	1.57	2.17	9.60696	2	2	0.498753	94	0.707006	124.742	0.590611	0	1	1	0	1	0	1	0	2	0	95.1133
192	59	162.8	64	24.15	131	77	86	2.84	4.22	0.97	6.32	80.61	21.86	7.1	13145	5	0.92	1.99	3.3625	1	2	0.528256	95	1.05435	94.5135	0.911878	0	1	0	0	1	1	1	0	3	1	91.6939
193	44	167.4	74.75	26.67	129	81	99	2.56	4.25	0.88	6.36	78.47	1.33	4	31192	9	1.29	1.13	2.55065	1	1	0.591398	97	0.682171	102.972	0.88767	0	2	0	1	0	0	1	0	2	0	104.099
194	28	173.2	63.65	21.22	126	73	77	3.05	4.52	0.88	5.36	76.14	0.38	13.7	19118	9	1.16	3.26	4.16152	1	1	0.444573	90.6667	0.758621	115.88	0.861312	0	3	0	0	0	0	0	0	0	0	117.934
195	25	176.6	66.7	21.39	127	75	79	2.23	3.99	1.22	5.01	78.8	1.51	5.6	7254	2	1.07	1.25	2.43728	1	1	0.447339	92.3333	1.14019	113.348	0.891403	0	1	0	0	0	0	0	0	0	0	118.758
196	33	160	55.45	21.66	96	69	71	1.86	4.25	0.39	4.95	63.37	0.2	3.9	19132	5	1.82	0.86	2.31027	2	1	0.44375	78	0.214286	111.493	0.716855	0	1	0	0	0	0	0	0	0	0	110.967
197	54	144.1	53.5	25.76	123	76	86	3.14	5.54	0.53	5.21	54.88	0.22	2.5	3896	2	1.89	0.58	4.53799	2	2	0.596808	91.6667	0.280423	121.913	0.620814	0	2	1	0	0	0	0	0	0	0	102.512
198	44	167	64.95	23.29	128	86	86	3.31	5.93	2.78	5.6	79.58	0.53	5.5	16427	11	1.07	1.37	5.91952	1	1	0.51497	100	2.59813	101.202	0.900226	0	1	0	0	1	0	1	1	3	1	103.479
199	43	174	69.55	22.97	134	89	87	3.08	5.2	1.07	5.74	88.19	1	5.3	17244	7	1.46	1.35	3.58849	1	1	0.5	104	0.732877	89.5204	0.997624	0	1	0	0	1	0	1	0	2	0	92.0375
200	43	171.4	69.8	23.76	103	61	83	3.91	6.09	1.04	5.04	57.95	0.45	8.1	14815	5	1.32	1.81	2.98346	2	1	0.484247	75	0.787879	118.738	0.655543	0	1	0	0	0	0	0	0	0	0	108.782
201	30	164.6	62.4	23.03	104	59	74	3.04	5.39	0.51	4.63	68.95	0.3	3.3	3582	2	1.67	0.68	4.93579	2	1	0.449575	74	0.305389	102.195	0.779977	0	1	0	0	0	0	0	0	0	0	102.338
202	35	154.8	40.9	17.07	107	69	66	2.05	4.71	0.4	4.7	57.63	0.2	2.4	6814	5	2.03	0.5	6.48665	2	1	0.426357	81.6667	0.197044	124.039	0.651923	0	1	0	0	0	0	0	0	0	0	115.28
203	46	189.7	89.45	24.86	126	78	102	4.02	7.01	4.05	6.9	69.95	1.47	8.7	21084	18	1.18	2.67	7.54696	1	2	0.537691	94	3.4322	117.722	0.79129	0	3	0	1	0	0	1	1	3	1	107.612
204	43	172.6	78.4	26.32	133	79	90	2.24	5.06	3.72	6.03	74.27	1.75	8.7	9111	3	0.99	2.33	2.91077	1	1	0.521437	97	3.75758	110.659	0.840158	0	2	0	1	1	1	1	1	5	1	107.23
205	51	165.8	73.65	26.79	143	84	96	3.06	5.34	1.32	4.93	78.91	0.4	15.2	13819	7	1.18	3.33	4.47789	1	2	0.579011	103.667	1.11864	99.5965	0.892647	0	4	0	1	1	0	0	0	2	0	98.877
206	44	175.7	84.2	27.28	127	86	97	2.27	4.12	1.87	5.52	76.11	0.94	8.3	22443	6	0.87	2.04	2.36332	1	1	0.552077	99.6667	2.14943	106.926	0.860973	0	2	0	1	1	1	0	1	4	1	105.414
207	57	163.3	66.7	25.01	115	66	82	3.41	5.4	0.66	5.31	51.22	0.44	1.9	14000	11	1.38	0.45	6.94571	2	2	0.502143	82.3333	0.478261	131.473	0.579412	0	2	1	0	0	0	0	0	0	0	102.68
208	43	169.5	93.6	32.58	131	85	110	4.85	7.28	2.16	5.5	69.23	1.89	8	10131	7	1.15	1.96	6.10799	1	1	0.648968	100.333	1.87826	120.683	0.783145	0	2	0	1	1	0	0	1	3	1	110.373
209	43	183.3	94.95	28.26	134	83	100	3.5	5.73	1.77	5.5	80.36	0.34	6.8	7674	4	1.3	1.66	4.60777	1	1	0.545554	100	1.36154	100.404	0.90905	0	2	0	1	1	0	0	1	3	1	102.987
210	43	175.4	80.7	26.23	129	83	93	3.74	5.94	0.76	5.38	92.43	0.73	7.7	27218	11	1.61	1.84	3.57264	1	1	0.530217	98.3333	0.47205	84.4804	1.04559	0	2	0	1	0	0	0	0	1	0	86.9579
211	43	169.7	70.85	24.6	143	84	89	3.25	6.04	3.37	5.45	66.36	0.98	6.1	15471	7	1.2	1.48	3.99974	1	1	0.524455	103.667	2.80833	127.156	0.750679	0	1	0	0	1	0	0	1	2	0	112.31
212	45	179.1	74.1	23.1	120	83	89	3.02	5.08	1.69	5.39	99.64	0.41	4.9	11985	4	1.23	1.17	2.95035	1	2	0.496929	95.3333	1.37398	76.3779	1.12715	0	1	0	0	0	0	0	0	0	0	78.3013
213	45	154.1	58.85	24.78	102	63	81	3.11	5.21	0.95	6.13	47.33	12.41	13.5	9075	24	1.43	3.68	23.3785	2	2	0.525633	76	0.664336	151.197	0.535407	0	3	1	0	0	0	1	0	1	0	114.651
214	37	151.4	57.1	24.91	103	64	84	2.92	5.15	0.46	6.15	51.57	0.54	6.5	8480	12	1.69	1.78	12.5094	2	1	0.554822	77	0.272189	140.858	0.583371	0	1	0	0	0	0	1	0	1	0	117.903
215	39	162.8	62.5	23.58	127	78	83	3.94	7.21	2.81	6.68	68.33	1.09	8.5	11142	5	1.41	2.52	3.96697	1	1	0.509828	94.3333	1.99291	124.81	0.772964	0	3	0	0	0	0	1	1	2	0	114.13
216	42	163.7	66	24.63	114	59	83	2.82	4.72	0.58	4.75	74.39	0.81	2.7	16197	6	1.33	0.57	3.27468	1	1	0.507025	77.3333	0.43609	110.905	0.841516	0	1	0	0	0	0	0	0	0	0	107.915
217	59	180	80.2	24.75	125	79	94	3.47	5.22	1.48	6.3	81.14	0.95	7.4	9825	83	1.07	2.07	74.6789	1	2	0.522222	94.3333	1.38318	93.7522	0.917873	1	1	0	1	0	0	1	0	2	0	90.9703
218	36	171.9	68.65	23.23	98	56	83	3.39	5.06	1.38	5.69	67.63	0.48	9.9	7313	2	1.17	2.5	2.41761	1	1	0.482839	70	1.17949	128.23	0.765045	0	3	0	0	0	0	1	0	1	0	117.055
219	72	166.3	49.25	17.81	150	51	71	3.52	6.77	1.64	5.57	78.96	0.2	2.5	4126	2	2.23	0.62	4.28502	1	2	0.426939	84	0.735426	93.5615	0.893213	0	1	0	0	1	0	0	0	1	0	85.2936
220	70	154.3	55.75	23.42	146	83	85	1.74	4.22	2.97	5.02	57.15	0.26	8.3	2865	3	0.99	1.85	9.25654	2	2	0.550875	104	3	110.702	0.646493	0	1	1	0	1	0	0	1	2	0	90.4007
221	48	163.6	66.3	24.77	153	111	88	2.54	4.71	1.94	4.99	73.32	0.54	4.4	14298	18	1.37	0.98	11.1288	1	2	0.537897	125	1.41606	110.239	0.829412	0	1	0	0	1	0	0	1	2	0	104.079
222	51	171.5	76.55	26.03	154	103	88	3.15	5.87	2.22	5.41	87.71	0.67	5.4	7712	13	1.04	1.3	14.9015	1	2	0.51312	120	2.13462	87.4143	0.992195	0	2	0	0	1	0	0	1	2	0	87.5839
223	70	170.6	70.45	24.21	182	100	86	1.29	3.17	0.54	5.25	142.9	0.36	4.7	4393	147	1.35	1.1	295.807	1	2	0.504103	127.333	0.4	45.2249	1.61652	1	1	0	0	1	0	0	0	1	0	42.4788
224	69	153	58.2	24.86	124	75	81.5	3.34	5.85	2.39	6.04	47.33	2.76	5.9	2108	2	1.16	1.58	8.3871	2	2	0.53268	91.3333	2.06034	140.06	0.535407	0	1	1	0	0	0	1	1	2	0	96.8636
225	32	166.7	67.05	24.13	104	68	83	2.81	4.82	1.9	5.96	64.59	1.25	4.9	5890	3	0.89	1.3	4.50255	1	1	0.4979	80	2.13483	138.61	0.730656	0	1	0	0	0	1	1	1	3	1	122.688
226	35	152.8	46.65	19.98	109	67	67	2.24	4.3	0.77	5.2	63.82	0.2	5.6	2260	2	1.52	1.29	7.82301	2	1	0.438482	81	0.506579	109.366	0.721946	0	1	0	0	0	0	0	0	0	0	108.487
227	35	161.4	58.9	22.61	133	86	85	3.75	5.97	2.18	5.49	75.34	0.53	5.9	3088	3	1.34	1.44	8.58808	1	1	0.526642	101.667	1.62687	112.803	0.852262	0	1	0	0	1	0	0	1	2	0	112.764
228	35	161.6	51.2	19.61	111	77	71	3.7	5.53	0.79	5.75	57.73	0.34	3.5	4181	2	1.45	0.89	4.22865	2	1	0.439356	88.3333	0.544828	123.774	0.653054	0	1	0	0	0	0	1	0	1	0	115.214
229	58	154.8	53.2	22.2	107	64	82	3.23	5.35	0.95	5.85	66.11	1.28	7.1	884	2	1.34	1.85	20	2	2	0.529716	78.3333	0.708955	95.6586	0.747851	0	1	1	0	0	0	1	0	1	0	88.4505
230	45	172.3	82.6	27.82	110	72	101	3.58	6.04	1.59	5.01	69.68	1.09	7.8	8331	3	1.05	1.74	3.18329	1	2	0.586187	84.6667	1.51429	118.752	0.788235	0	2	0	1	0	0	0	0	1	0	108.543
231	55	151.9	57.3	24.83	131	79	88	3.65	5.83	1.03	5.39	39.52	0.28	8	4240	4	1.49	1.92	8.33962	2	2	0.579329	96.3333	0.691275	182.218	0.447059	0	1	1	0	1	0	0	0	1	0	113.407
232	47	179	77.2	24.09	137	78	91	3.38	5.88	0.78	5.7	107.83	0.28	4.4	20959	4	1.81	1.11	1.6871	1	2	0.50838	97.6667	0.430939	68.747	1.2198	0	1	0	1	1	0	1	0	3	1	70.1765
233	60	165.1	47.6	17.46	128	80	71	3.11	5.26	0.75	5.46	71.85	2.44	1.6	5561	2	1.48	0.39	3.17928	1	2	0.430042	96	0.506757	108.603	0.812783	0	1	0	0	0	0	0	0	0	0	96.4646
234	60	153.2	61.9	26.37	165	92	91	6.52	8.6	0.99	6.13	64.75	0.2	13.4	6152	2	1.3	3.65	2.87386	2	2	0.593995	116.333	0.761538	97.5502	0.732466	0	4	1	0	1	0	1	0	2	0	89.4361
235	52	157.2	66.4	26.87	135	77	88	5.17	7.58	1.49	5.85	49.46	1.44	10	2838	2	1.39	2.6	6.22974	2	2	0.559796	96.3333	1.07194	139.545	0.559502	0	4	1	0	1	0	1	0	2	0	107.581
236	50	174.2	67.5	22.24	109	72	88	3.64	5.86	1.41	4.86	63.08	1.38	5.1	18110	56	1.17	1.1	27.3352	1	2	0.505166	84.3333	1.20513	131.758	0.713575	0	1	0	0	0	0	0	0	0	0	109.172
237	49	158.4	51.75	20.63	101	61	76	2.57	4.3	0.87	5.19	36.06	0.44	5.8	11661	5	1.12	1.34	3.79041	2	2	0.479798	74.3333	0.776786	208.292	0.407919	0	1	1	0	0	0	0	0	0	0	121.909
238	40	160.5	55.9	21.7	103	65	74	3.79	6.03	0.39	5.22	39.11	0.56	7.3	17216	9	1.46	1.69	4.62128	2	1	0.461059	77.6667	0.267123	195.405	0.442421	0	1	0	0	0	0	0	0	0	0	126.442
239	46	168.3	72.5	25.6	123	72	87	2.51	3.97	1.07	6.17	64.59	0.75	10.9	26421	8	0.93	2.99	2.67666	1	2	0.516934	89	1.15054	129.892	0.730656	0	4	0	0	0	1	1	0	2	0	111.197
240	42	172.5	74.2	24.94	128	80	91	2.96	5	1.85	5.53	63.43	0.75	11	9009	5	1.03	2.7	4.9062	1	1	0.527536	96	1.79612	135.01	0.717534	0	3	0	1	0	0	0	1	2	0	115.221
241	66	164.8	67.15	24.72	123	78	93	3.73	5.74	1.89	5.68	69.94	1.38	9.6	16629	10	0.96	2.42	5.31601	1	2	0.56432	93	1.96875	110.375	0.791176	0	1	0	1	0	1	1	1	4	1	93.5132
242	38	171.2	69.6	23.75	138	95	88	3.75	5.18	0.86	4.63	84.06	0.58	5.3	19523	7	0.8	1.09	3.16959	1	1	0.514019	109.333	1.075	97.1037	0.950905	0	1	0	0	1	1	0	0	2	0	101.019
243	38	147.6	44.15	20.27	115	72	72	2.79	4.76	0.79	5.03	52.51	2.17	3.4	10671	2	1.37	0.76	1.65683	2	1	0.487805	86.3333	0.576642	137.097	0.594005	0	1	0	0	0	0	0	0	0	0	116.384
245	41	158.3	63.1	25.18	120	78	86	3.01	4.47	1.18	5.66	45.79	1.17	15.3	11091	7	1.08	3.85	5.5793	2	1	0.543272	92	1.09259	160.143	0.517986	0	4	0	0	0	0	1	0	1	0	119.209
246	72	163.2	66.15	24.84	176	72	86	2.21	4.04	1.11	5.43	52.51	0.51	7	1870	3	0.79	1.69	14.1818	2	2	0.526961	106.667	1.40506	122.277	0.594005	0	1	1	0	1	0	0	0	1	0	91.6577
247	47	167.5	75.45	26.89	156	105	96	3.22	8.32	8.28	8.29	79.07	1.47	4.9	23939	16	1.43	1.81	5.90835	1	2	0.573134	122	5.79021	100.811	0.894457	0	2	0	1	1	0	1	1	4	1	101.61
248	39	155.8	51.2	21.09	99	63	71	2.15	4.24	0.85	5.12	52.12	0.25	5.4	5868	3	1.39	1.23	4.51943	2	1	0.455712	75	0.611511	137.722	0.589593	0	1	0	0	0	0	0	0	0	0	115.853
249	39	150.1	47.85	21.24	128	80	68	2.83	4.49	1.1	4.88	43.29	0.32	3.7	16682	7	1.17	0.8	3.70939	2	1	0.453031	96	0.940171	173.175	0.489706	0	1	0	0	0	0	0	0	0	0	123.149
250	52	171.9	86.25	29.19	121	75	94	2.76	4.66	2.73	5.83	74.69	0.43	14.5	12999	5	0.91	3.76	3.40026	1	2	0.54683	90.3333	3	106.216	0.84491	0	4	0	1	0	1	1	1	4	1	100.428
251	28	174.7	60.75	19.9	115	72	73	4.91	6.5	0.63	5.19	63.79	0.4	3.4	19150	8	1.19	0.78	3.69295	1	1	0.417859	86.3333	0.529412	144.163	0.721606	0	1	0	0	0	0	0	0	0	0	126.832
252	29	151.3	42	18.35	96	56	68	1.3	3.27	0.47	5.09	51.97	0.2	3.4	12270	4	1.36	0.77	2.88183	2	1	0.449438	69.3333	0.345588	145.74	0.587896	0	1	0	0	0	0	0	0	0	0	124.402
253	62	158.5	56.65	22.55	142	64	81	4.73	6.8	1.47	5.4	52.42	1.19	9.3	3686	4	1.11	2.23	9.59305	2	2	0.511041	90	1.32432	125.861	0.592986	0	1	1	0	1	0	0	0	1	0	98.3833
254	50	165.5	59.1	21.58	88	62	72	2.87	5.16	0.5	5.05	71.13	12.87	2	21425	4	1.57	0.45	1.65041	1	2	0.435045	70.6667	0.318471	113.609	0.804638	0	1	0	0	0	0	0	0	0	0	103.914
255	50	154.6	53.7	22.47	111	68	84	2.69	4.96	1.34	5.23	51.55	0.2	2.1	13943	5	1.44	0.49	3.17005	2	2	0.543338	82.3333	0.930556	133.531	0.583145	0	1	1	0	0	0	0	0	0	0	107.627
256	46	165.8	59.85	21.77	120	83	79	3.64	6.32	1.19	5.71	81.04	0.37	3.2	4514	2	2.03	0.81	3.9167	1	2	0.476478	95.3333	0.586207	98.1728	0.916742	0	1	0	0	0	0	1	0	1	0	99.8176
257	46	154.6	51.2	21.42	147	82	78	3.41	5.16	0.8	5.45	34.06	0.57	4.8	2471	2	1.25	1.16	7.155	2	2	0.504528	103.667	0.64	226.029	0.385294	0	1	1	0	1	0	0	0	1	0	126.864
258	59	168	67.35	23.86	102	66	90	4.82	6.96	0.84	5.23	85.7	0.64	2.9	17063	4	1.43	0.67	2.07232	1	2	0.535714	78	0.587413	87.6353	0.969457	0	1	0	1	0	0	0	0	1	0	85.1512
259	47	166.9	61.3	22.01	101	67	80	2.81	4.69	0.44	5.13	86.15	1.11	2	33283	10	1.58	0.46	2.65601	1	2	0.479329	78.3333	0.278481	90.688	0.974548	0	1	0	0	0	0	0	0	0	0	92.0556
260	44	151.8	44.4	19.27	97	63	71	2.43	4.97	0.48	4.88	57.08	0.59	3.2	3539	2	1.84	0.69	4.99576	2	1	0.467721	74.3333	0.26087	120.478	0.645701	0	1	0	0	0	0	0	0	0	0	108.559
261	42	170.6	93.95	32.28	123	84	105	3.45	5.53	3.45	8.17	67.94	3.98	14.7	12690	7	0.78	5.34	4.87628	1	1	0.615475	97	4.42308	124.038	0.768552	0	4	0	1	0	1	1	1	4	1	112.013
262	40	167.3	68.95	24.63	134	89	90	3.73	6.24	2.2	7.29	94.51	1.06	6.4	20205	7	1.55	2.07	3.06261	1	1	0.537956	104	1.41935	83.263	1.06912	0	1	0	1	1	0	1	1	4	1	86.4523
263	37	169.2	73.45	25.66	139	82	90	3.15	5.36	2.66	5.27	68.97	1.42	12.9	16940	23	0.91	3.02	12.0024	1	1	0.531915	101	2.92308	124.55	0.780204	0	4	0	1	1	1	0	1	4	1	115.302
264	39	168.2	86.25	30.49	145	98	95	2.91	5.03	2.49	6.19	87.29	0.6	7.3	21383	30	0.93	2.01	12.4024	1	1	0.564804	113.667	2.67742	92.2591	0.987443	0	2	0	1	1	1	1	1	5	1	95.8415
265	41	178.6	77.25	24.22	129	82	91	4.38	6.22	1.68	5.08	86.17	1.59	9.7	25874	6	0.96	2.19	2.04993	1	1	0.509518	97.6667	1.75	92.9057	0.974774	0	1	0	1	0	1	0	0	2	0	95.9915
266	64	169.2	67.3	23.51	97	60	89	2.6	3.96	0.91	5.76	72.59	1.3	2.3	11479	2	0.7	0.59	1.5402	1	2	0.526005	72.3333	1.3	106.006	0.821154	0	1	0	0	0	1	1	0	2	0	93.3977
267	42	167.5	66.4	23.67	127	82	80	3.86	5.62	1.07	5.61	90.04	1.19	4.1	4405	3	0.88	1.02	6.02043	1	1	0.477612	97	1.21591	87.6244	1.01855	0	1	0	0	0	1	1	0	2	0	90.3889
268	64	152.1	61.4	26.54	156	80	86	1.68	4.3	3.48	6.3	64.58	1.6	11.6	9756	8	0.96	3.25	7.24887	2	2	0.565417	105.333	3.625	96.7431	0.730543	0	4	1	0	1	0	1	1	3	1	87.2349
269	51	169.2	77.2	26.97	137	99	94	4.47	6.76	2.57	6.2	82.21	2.33	6.9	10089	5	1	1.9	4.38101	1	2	0.555556	111.667	2.57	94.6865	0.929977	0	2	0	1	1	1	1	1	5	1	94.7168
270	45	153	52.4	22.38	135	73	79	2.31	3.92	1.02	5.49	66.09	1.2	4.5	4807	4	1	1.1	7.35594	1	2	0.51634	93.6667	1.02	126.762	0.747624	0	1	0	0	1	1	0	0	2	0	110.929
271	43	173.9	71.8	23.74	135	77	90	2.37	4.99	2.87	6.74	81.46	0.45	10.6	18140	10	1.05	3.18	4.87321	1	1	0.517539	96.3333	2.73333	98.7334	0.921493	0	3	0	1	1	0	1	1	4	1	101.308
272	32	166	69.05	25.06	112	71	89	4.25	5.79	1.19	4.91	83.58	1.4	5.7	20492	7	0.98	1.24	3.01972	1	1	0.536145	84.6667	1.21429	100.847	0.945475	0	2	0	0	0	1	0	0	1	0	106.099
273	56	167.6	61.4	21.86	124	76	82	4.78	7.99	1.77	5.9	67.09	9.07	6.1	13995	5	1.62	1.6	3.15827	1	2	0.48926	92	1.09259	119.657	0.758937	0	1	0	0	0	0	1	1	2	0	102.048
274	52	152.1	48.2	20.83	134	79	75	4.51	7.46	0.21	5.38	49.42	0.27	4	3357	2	2.33	0.96	5.26661	2	2	0.493097	97.3333	0.0901288	139.684	0.55905	0	1	1	0	1	0	0	0	1	0	107.609
275	41	154.3	47.65	20.01	96	48	79	3.31	5.03	0.4	5.44	41.88	0.24	4.6	17284	12	1.25	1.11	6.13747	2	1	0.51199	64	0.32	178.79	0.473756	0	1	0	0	0	0	0	0	0	0	122.761
276	30	157.8	40.6	16.3	107	71	56	3.32	5.92	1.19	5.27	56.12	0.2	3.8	2148	12	1.55	0.89	49.3855	2	1	0.35488	83	0.767742	131.756	0.634842	1	1	0	0	0	0	0	0	0	0	120.448
277	35	157.6	47.9	19.29	106	69	63	2.37	4.82	0.38	5.13	35.76	0.2	4.7	4463	2	1.82	1.07	3.96146	2	1	0.399746	81.3333	0.208791	223.515	0.404525	0	1	0	0	0	0	0	0	0	0	134.877
278	36	155.1	49.05	20.39	109	64	70	2.66	5.1	1.51	5.71	57.86	1.09	8.8	10925	2	1.66	2.23	1.61831	2	1	0.451322	79	0.909639	122.81	0.654525	0	1	0	0	0	0	1	0	1	0	114.323
279	42	175.3	84.45	27.48	112	73	94	3.15	4.72	1.52	5.45	66.39	0.97	19.8	22969	12	0.91	4.8	4.6184	1	1	0.536224	86	1.67033	127.621	0.751018	0	4	0	1	0	1	0	0	2	0	113.081
280	44	167.2	66.75	23.88	99	63	82	2.92	4.36	0.42	5.68	59.17	0.59	10.5	3620	2	1.1	2.65	4.88398	2	1	0.490431	75	0.381818	115.249	0.669344	0	3	0	0	0	0	1	0	1	0	107.282
281	45	174.1	56.5	18.64	91	63	73	2.77	4.61	1.78	5.16	79.71	0.3	2.9	12364	4	1.01	0.67	2.85992	1	2	0.419299	72.3333	1.76238	100.593	0.901697	0	1	0	0	0	1	0	1	2	0	102.553
282	41	162.9	68.95	25.98	100	64	93	3.98	5.8	1.17	4.9	71.04	0.23	6.6	27395	8	0.89	1.44	2.58149	1	1	0.570902	76	1.31461	117.901	0.80362	0	2	0	1	0	1	0	0	2	0	110.753
283	54	165.8	68.75	25.01	119	80	82	2.25	4.86	3.49	5.84	77.43	0.43	3.8	9300	3	1.01	0.99	2.85161	1	2	0.494572	93	3.45545	100.913	0.875905	0	2	0	0	0	1	1	1	3	1	97.5714
284	42	176.3	68.7	22.1	104	66	78	2.4	4.88	0.33	5.28	54.85	1.33	5.9	4648	2	1.96	1.38	3.80379	2	1	0.442428	78.6667	0.168367	127.609	0.620475	0	1	0	0	0	0	0	0	0	0	111.548
285	38	159.8	56.8	22.24	97	66	79	2.93	5.11	0.73	5.34	46.9	0.26	5.2	9059	6	1.49	1.23	5.85495	2	1	0.494368	76.3333	0.489933	157.608	0.530543	0	1	0	0	0	0	0	0	0	0	120.792
286	37	155.1	50	20.78	104	67	65	3.19	5.28	1.01	5.27	42.8	2.38	5.3	6210	3	1.29	1.24	4.27053	2	1	0.419084	79.3333	0.782946	177.287	0.484163	0	1	0	0	0	0	0	0	0	0	125.36
287	50	166.3	74.9	27.08	123	83	92	4.26	6.76	2.41	5.55	87.85	0.2	3.7	13982	6	1.09	0.91	3.79345	1	2	0.553217	96.3333	2.21101	87.5522	0.993778	0	2	0	1	0	0	0	1	2	0	88.0314
288	57	170.8	50.5	17.31	112	65	70	3.52	5.75	1.95	5.47	76.3	0.4	2.2	14897	4	1.31	0.53	2.37363	1	2	0.409836	80.6667	1.48855	101.771	0.863122	0	1	0	0	0	0	0	1	1	0	96.1157
289	53	172.1	64	21.61	113	73	78	3.92	6.84	2.89	5.33	84.57	1.52	5.1	14203	5	1.09	1.21	3.11202	1	2	0.453225	86.3333	2.65138	90.8092	0.956674	0	1	0	0	0	0	0	1	1	0	90.2536
290	49	161.7	61.65	23.58	104	70	77	2.84	4.76	1.55	5.26	61.9	2.37	5	8649	2	1.21	1.17	2.04417	2	2	0.47619	81.3333	1.28099	106.929	0.700226	0	1	1	0	0	0	0	0	0	0	102.025
291	59	152.7	67.95	29.14	173	76	89	4.63	6.71	1.17	6.55	56.13	0.7	3.2	4249	14	1.21	0.93	29.1269	2	2	0.582842	108.333	0.966942	116.707	0.634955	0	2	1	0	1	0	1	0	2	0	98.2433
292	64	167.9	80.6	28.59	136	77	99	1.6	6.15	8.33	8.99	84.67	3.53	9.1	15857	115	1.1	3.64	64.1105	1	2	0.589637	96.6667	7.57273	87.6669	0.957805	1	4	0	1	1	0	1	1	4	1	83.423
293	44	167.6	51.4	18.3	94	49	76	2.12	4.04	0.45	4.46	81.66	0.2	1.9	17818	6	1.29	0.38	2.97677	1	1	0.453461	64	0.348837	98.0308	0.923756	0	1	0	0	0	0	0	0	0	0	100.301
294	43	172	73.1	24.71	109	71	87	3.27	5.28	0.83	4.88	82.13	0.27	4.9	20721	3	1.31	1.06	1.27986	1	1	0.505814	83.6667	0.633588	97.7404	0.929072	0	1	0	0	0	0	0	0	0	0	100.31
295	57	155.1	62.75	26.08	117	81	92	3.47	6.22	1.44	5.37	69.09	0.39	4	6335	3	1.73	0.95	4.18627	2	2	0.593166	93	0.83237	90.8756	0.781561	0	2	1	0	0	0	0	0	0	0	84.4503
296	51	170.1	68.45	23.66	121	73	90	4.1	6.38	1.97	6.1	81.6	4.38	5.2	14575	4	1.18	1.41	2.42607	1	2	0.529101	89	1.66949	95.5607	0.923077	0	1	0	1	0	0	1	1	3	1	95.5735
297	33	159.1	47.3	18.69	121	81	70	1.96	4.57	0.5	4.85	52.93	0.2	3.1	19544	20	1.99	0.67	9.04625	2	1	0.439975	94.3333	0.251256	139.228	0.598756	0	1	0	0	0	0	0	0	0	0	120.229
298	36	163.6	53.6	20.03	101	65	70	2.49	4.07	0.39	4.57	42.66	0.2	2.1	24148	10	1.25	0.43	3.66076	2	1	0.427873	77	0.312	178.881	0.482579	0	1	0	0	0	0	0	0	0	0	126.38
299	50	161.5	68.7	26.34	137	88	81	3.97	5.89	1.55	5.51	53.99	1.26	10.6	13048	16	1.22	2.6	10.84	2	2	0.501548	104.333	1.27049	126.124	0.610747	0	4	1	0	1	0	0	0	1	0	106.002
300	50	155.7	53.95	22.25	114	70	80	3.71	5.52	1.01	5.57	46.95	0.54	5.4	12251	8	1.28	1.34	5.77259	2	2	0.513809	84.6667	0.789062	149.856	0.531109	0	1	1	0	0	0	0	0	0	0	110.988
301	38	169.4	53.85	18.77	122	68	69	1.8	3.66	0.67	5.67	64.05	0.2	4.6	5683	2	1.44	1.16	3.11103	1	1	0.40732	86	0.465278	135.811	0.724548	0	1	0	0	0	0	1	0	1	0	118.031
302	47	164.3	62.35	23.1	107	68	76	4.31	6.35	1.1	5.03	92.01	1.55	1.8	16268	6	1.44	0.4	3.26039	1	2	0.462568	81	0.763889	83.6146	1.04084	0	1	0	0	0	0	0	0	0	0	85.0153
303	44	160.3	63.7	24.79	95	57	81	2.63	4.29	0.96	4.87	45.78	3.38	7.3	15095	26	1.17	1.58	15.2262	2	1	0.505303	69.6667	0.820513	158.174	0.517873	0	1	0	0	0	0	0	0	0	0	116.731
304	41	171	72.55	24.81	113	80	87	3.99	5.64	0.87	5.19	69.11	0.45	6.9	12770	6	1.24	1.59	4.15348	1	1	0.508772	91	0.701613	121.977	0.781787	0	1	0	0	0	0	0	0	0	0	112.014
305	51	157.1	53.5	21.68	117	64	76	2.99	4.75	0.82	5.24	47.48	1.31	4.3	4738	4	1.28	1	7.46306	2	2	0.483768	81.6667	0.640625	147.271	0.537104	0	1	1	0	0	0	0	0	0	0	109.805
306	55	156.3	61.85	25.32	108	67	83	2.83	4.61	0.9	5.13	69.98	0.34	7.3	6731	2	1.17	1.66	2.62665	2	2	0.53103	80.6667	0.769231	90.0253	0.791629	0	2	1	0	0	0	0	0	0	0	84.33
307	56	157.9	66.45	26.65	132	75	86	3.15	5.4	1.54	5.32	58.68	2.08	5.2	6954	5	1.35	1.23	6.35605	2	2	0.544649	94	1.14074	111.518	0.663801	0	2	1	0	1	0	0	0	1	0	98.8797
308	41	163	61.45	23.13	116	78	81	2.98	4.93	1.56	5.1	91.37	0.23	3.7	18820	5	1.07	0.84	2.34857	1	1	0.496933	90.6667	1.45794	86.4252	1.0336	0	1	0	0	0	0	0	0	0	0	89.4266
309	37	171.1	75.7	25.86	118	80	93	2.88	5.06	3.27	5.69	92.94	1.22	7.6	3768	2	1.01	1.92	4.69214	1	1	0.543542	92.6667	3.23762	86.1966	1.05136	0	2	0	1	0	1	1	1	4	1	90.0999
310	35	158.7	56.25	22.33	105	66	82	4.79	7.01	0.86	5.28	49.12	0.46	4.4	5458	3	1.72	1.03	4.85892	2	1	0.516698	79	0.5	151.073	0.555656	0	1	0	0	0	0	0	0	0	0	121.502
311	26	172	56.95	19.25	102	62	73	2.02	3.81	1.86	5.14	75.65	0.2	4.9	26743	9	1.11	1.12	2.97498	1	1	0.424419	75.3333	1.67568	118.367	0.855769	0	1	0	0	0	0	0	1	1	0	119.921
312	55	153.2	57.65	24.56	112	65	79	3.18	5.71	0.55	4.64	52.3	0.23	4.9	15769	6	1.98	1.01	3.36356	2	2	0.515666	80.6667	0.277778	128.953	0.591629	0	1	1	0	0	0	0	0	0	0	103.42
313	42	169.2	70.75	24.71	126	83	88	3.54	5.68	2.41	5.17	74.25	1.01	5.7	23520	11	1.25	1.31	4.13435	1	1	0.520095	97.3333	1.928	111.163	0.839932	0	1	0	0	0	0	0	1	1	0	107.998
314	43	154.3	66.1	27.76	111	77	89	2.93	4.95	0.75	5.05	59.4	0.2	5.7	14517	5	1.41	1.28	3.04471	2	1	0.576798	88.3333	0.531915	115.171	0.671946	0	2	0	0	0	0	0	0	0	0	107.901
315	52	175.1	83.5	27.23	111	69	104	2.51	4.29	1.8	5.74	71.64	0.2	15.6	12098	5	1.32	3.98	3.6535	1	2	0.593946	83	1.36364	111.824	0.810407	0	4	0	1	0	0	1	1	3	1	102.164
316	51	155.2	74.05	30.74	127	64	98	3.19	4.69	0.86	6.42	52.87	4.55	8.2	10089	13	1.08	2.34	11.3906	2	2	0.631443	85	0.796296	128.971	0.598077	0	2	1	0	0	0	1	0	1	0	105.988
317	57	171.9	68.1	23.05	95	52	88	3.32	5.45	1.27	5.52	80.92	0.25	5	10916	2	1.11	1.23	1.61964	1	2	0.511926	66.3333	1.14414	94.6493	0.915385	0	1	0	0	0	0	0	0	0	0	92.5607
318	50	165.1	68.75	25.22	97	36	85	4.05	5.84	1.25	5.17	70.45	0.4	4.1	5767	2	1.07	0.94	3.06572	2	2	0.514839	56.3333	1.16822	90.821	0.796946	0	2	1	0	0	0	0	0	0	0	86.6405
319	67	160.7	59.75	23.14	105	67	90	3.74	5.13	0.79	5.83	86.32	8.89	5.6	15714	8	0.98	1.45	4.50045	1	2	0.56005	79.6667	0.806122	84.9046	0.976471	0	1	0	1	0	1	1	0	3	1	79.7995
320	52	158.8	79.35	31.47	123	85	99	3.49	5.28	2.56	15.19	62.41	8.02	12	13099	23	0.98	8.1	15.5218	2	2	0.623426	97.6667	2.61224	104.732	0.705995	0	4	1	0	1	0	1	1	3	1	98.9112
321	38	160.3	49.85	19.4	119	79	64	2.38	3.93	0.71	4.97	49.3	0.3	6.9	5323	3	1.05	1.52	4.98215	2	1	0.399251	92.3333	0.67619	148.195	0.557692	0	1	0	0	0	0	0	0	0	0	118.825
322	26	178.5	84.4	26.49	119	72	92	3.24	5.36	2.09	4.81	89.45	2.6	6.2	10168	3	0.84	1.33	2.60818	1	1	0.515406	87.6667	2.4881	96.2564	1.01188	0	2	0	1	0	1	0	1	3	1	101.948
323	48	172	62.7	21.19	117	75	78	3.26	5.19	0.61	5.53	85.09	0.71	5.4	21243	5	1.34	1.33	2.08069	1	2	0.453488	89	0.455224	91.7377	0.962557	0	1	0	0	0	0	0	0	0	0	92.7897
324	44	166.3	91.65	33.14	118	69	107	1.81	4.99	2.95	6.14	75.12	2.06	15.1	19032	8	1.51	4.12	3.71585	1	1	0.643416	85.3333	1.95364	108.668	0.849774	0	4	0	1	0	0	1	1	3	1	105.983
325	36	169.4	68.05	23.71	127	76	89	5.79	7.96	1.67	5.33	90.36	1.53	9	19152	9	1.11	2.13	4.15414	1	1	0.525384	93	1.5045	89.6824	1.02217	0	1	0	0	0	0	0	0	0	0	93.8765
326	38	166.6	66.55	23.98	118	71	88	2.12	5.11	3.55	5.68	70.47	0.34	7.1	9861	7	0.96	1.79	6.27523	1	1	0.528211	86.6667	3.69792	120.71	0.797172	0	1	0	0	0	1	1	1	3	1	113.487
327	37	164.2	79.4	29.45	139	86	97	4.23	6.27	2.94	6.16	95.91	3.21	16.4	25410	36	0.73	4.49	12.5242	1	1	0.590743	103.667	4.0274	82.9148	1.08495	0	4	0	1	1	1	1	1	5	1	86.7377
328	56	166.7	64.75	23.3	116	72	87	4.54	6.45	1.14	4.76	91.65	1.61	2.9	19961	6	1.22	0.61	2.65718	1	2	0.521896	86.6667	0.934426	81.426	1.03676	0	1	0	0	0	0	0	0	0	0	80.1861
329	41	159.5	49.1	19.3	113	64	74	3.95	6.25	0.56	5.31	57.82	0.57	4.7	21401	11	1.73	1.11	4.54371	2	1	0.46395	80.3333	0.323699	120.087	0.654072	0	1	0	0	0	0	0	0	0	0	110.402
330	41	171.7	62.95	21.35	93	55	77	1.83	3.38	0.95	5.43	75.57	0.2	4.4	14972	5	1.01	1.06	2.95218	1	1	0.448457	67.6667	0.940594	109.242	0.854864	0	1	0	0	0	1	0	0	1	0	107.975
331	55	171.4	74.9	25.5	113	77	90	3.43	5.31	2.16	5	115.26	0.69	4.2	14870	11	0.81	0.93	6.53934	1	2	0.525088	89	2.66667	61.5636	1.30385	0	2	0	1	0	1	0	1	3	1	61.2066
332	60	151.8	55.4	24.04	189	96	84	3.47	6.28	1.58	5.37	55.28	2.84	3.5	11941	14	1.89	0.84	10.3643	2	2	0.55336	127	0.835979	118.568	0.625339	0	1	1	0	1	0	0	0	1	0	98.0466
333	60	152.1	69.85	30.19	137	68	93	3.08	4.56	0.83	5.36	60.44	0.8	5	11918	7	1.04	1.19	5.19215	2	2	0.61144	91	0.798077	106.205	0.68371	0	2	1	0	1	0	0	0	1	0	95.2098
334	31	156.9	55.75	22.65	96	50	81	2.16	3.57	0.38	5.7	34.72	0.49	8.6	10812	6	1.06	2.18	4.90566	2	1	0.516252	65.3333	0.358491	236.896	0.39276	0	1	0	0	0	0	1	0	1	0	140.074
335	31	164.4	52.3	19.35	104	65	72	2.76	4.14	1.14	4.79	93.54	1.89	5	22708	9	0.75	1.06	3.50361	1	1	0.437956	78	1.52	88.2664	1.05814	0	1	0	0	0	1	0	0	1	0	93.2502
336	47	158.5	56.25	22.39	137	79	79	2.99	5.1	0.72	4.93	67.57	0.41	9	18995	30	1.46	1.97	13.9616	2	2	0.498423	98.3333	0.493151	96.6864	0.764367	0	1	1	0	1	0	0	0	1	0	93.0656
337	66	157.6	67.8	27.3	157	84	93	3.35	5.38	0.89	5.74	64.58	0.4	6.5	5836	4	1.26	1.66	6.05894	2	2	0.590102	108.333	0.706349	96.2117	0.730543	0	2	1	0	1	0	1	0	2	0	86.0179
338	64	166.4	58.85	21.25	116	75	78	3.66	5.41	0.49	4.82	87.62	1.13	1.8	6851	2	1.31	0.39	2.58065	1	2	0.46875	88.6667	0.374046	84.0391	0.991176	0	1	0	0	0	0	0	0	0	0	80.0394
339	43	158.4	45.5	18.13	106	61	64	3.08	5.55	0.83	4.76	56.47	0.2	2.3	5586	2	1.76	0.49	3.16506	2	1	0.40404	76	0.471591	122.589	0.638801	0	1	0	0	0	0	0	0	0	0	109.712
340	52	154.7	58.15	24.3	134	81	87	3.82	7.63	5.01	7.12	89.99	1.4	10	20863	11	1.05	3.16	4.66088	1	2	0.562379	98.6667	4.77143	84.3956	1.01799	0	3	0	0	1	0	1	1	3	1	84.3139
341	46	158.6	57.5	22.86	123	73	81	3.52	5.25	0.43	5.06	48.1	1.21	3	2827	2	1.38	0.67	6.25398	2	2	0.510719	89.6667	0.311594	147.634	0.544118	0	1	1	0	0	0	0	0	0	0	113.246
342	63	172.7	77.15	25.87	115	69	96	3.83	6.03	2.14	7.75	99.91	8.33	8.4	4942	53	1.02	2.89	94.8037	1	2	0.555877	84.3333	2.09804	71.6738	1.1302	1	4	0	1	0	1	1	1	4	1	68.7756
343	40	166.9	58.2	20.89	110	69	74	3.28	5.11	0.91	4.81	82.53	1.36	4.1	26538	7	1.44	0.88	2.33175	1	1	0.443379	82.6667	0.631944	98.422	0.933597	0	1	0	0	0	0	0	0	0	0	101.846
344	43	165	58.1	21.34	110	71	72	3.44	4.91	0.51	4.56	85.9	0.27	1.7	16143	11	1.21	0.34	6.02366	1	1	0.436364	84	0.421488	92.4744	0.971719	0	1	0	0	0	0	0	0	0	0	95.0121
345	36	159.8	64.2	25.14	137	89	87.5	4.73	6.13	1.21	5.73	68.81	4.57	4.2	9276	7	1	1.07	6.67098	1	1	0.547559	105	1.21	125.522	0.778394	0	2	0	0	1	1	1	0	3	1	116.226
346	63	164	70.45	26.19	153	91	93	5.04	7.44	1	5.42	73.51	3.77	4.8	5082	3	1.83	1.16	5.21842	2	2	0.567073	111.667	0.546448	82.6863	0.831561	0	2	1	0	1	0	0	0	1	0	75.1167
347	35	163.6	66.15	24.72	128	75	88	3.39	5.04	1.46	5.59	51.42	3.78	22.6	3223	2	1.01	5.61	5.48557	2	1	0.537897	92.6667	1.44554	142.778	0.581674	0	3	0	0	0	0	0	0	0	0	119.686
348	61	162	65.65	25.02	141	75	91	3.51	5.93	2.92	7.59	46.46	2.57	10.8	2816	5	1.03	3.64	15.696	2	2	0.561728	97	2.83495	146.5	0.525566	0	4	1	0	1	0	1	1	3	1	103.09
349	46	168.6	69.15	24.33	128	84	86	2.94	4.26	0.91	5.36	73.06	0.52	3.7	20186	7	0.93	0.88	3.06549	1	2	0.510083	98.6667	0.978495	111.57	0.826471	0	1	0	0	0	1	0	0	1	0	105.706
350	61	162.8	65.5	24.71	136	81	87	2.52	4.15	0.99	5.42	71.14	2.32	3.8	19925	14	1.12	0.92	6.21129	1	2	0.534398	99.3333	0.883929	109.617	0.804751	0	1	0	0	1	0	0	0	1	0	96.1812
351	51	168.3	59.2	20.9	117	72	76	3.25	4.72	0.62	5.04	85.76	0.2	3	16284	5	0.88	0.67	2.71432	1	2	0.451575	87	0.704545	89.8735	0.970136	0	1	0	0	0	1	0	0	1	0	89.9973
352	42	172.2	70.05	23.62	132	86	86	3.71	5.39	1.66	5.43	84.27	0.76	5.9	25986	8	0.99	1.42	2.72147	1	1	0.499419	101.333	1.67677	95.0863	0.953281	0	1	0	0	1	1	0	0	2	0	97.9239
353	41	170	60.5	20.93	110	76	79	2.23	3.47	0.59	4.52	77.99	1.7	1.9	20063	8	0.94	0.38	3.5249	1	1	0.464706	87.3333	0.62766	105.074	0.88224	0	1	0	0	0	1	0	0	1	0	106.585
354	33	173.6	68.05	22.58	145	90	86	2.96	4.77	1.03	5.15	82.33	0.78	5.1	2471	2	1.21	1.17	7.155	1	1	0.495392	108.333	0.85124	102.176	0.931335	0	1	0	0	1	0	0	0	1	0	107.294
355	44	158.2	54.6	21.82	110	70	77	1.92	3.44	0.4	5.14	51.64	1.13	7.1	5462	8	1.09	1.62	12.9476	2	1	0.486726	83.3333	0.366972	136.328	0.584163	0	1	0	0	0	0	0	0	0	0	112.196
356	34	161.6	67.05	25.68	95	61	82.5	2.89	4.47	1.4	4.94	92.72	0.54	5.3	9261	4	0.88	1.16	3.81816	1	1	0.51052	72.3333	1.59091	87.7674	1.04887	0	2	0	0	0	1	0	0	1	0	92.2828
357	34	169.5	83.65	29.12	132	79	97	3.23	6.41	5.89	5.35	79.91	1.53	12.3	22082	10	0.92	2.92	4.00326	1	1	0.572271	96.6667	6.40217	105.442	0.903959	0	4	0	1	1	1	0	1	4	1	110.456
358	34	183.6	91.2	27.06	134	94	95.5	2.48	4.51	1.54	5	70.65	3.02	3.4	9093	8	0.99	0.76	7.77741	1	1	0.520153	107.333	1.55556	122.75	0.799208	0	2	0	1	1	1	0	0	3	1	116.599
359	56	153.7	50.65	21.44	118	72	79	4.16	6	0.3	5.51	80.07	0.6	6.7	14401	15	1.61	1.64	9.20769	2	2	0.513988	87.3333	0.186335	75.9941	0.905769	0	1	1	0	0	0	0	0	0	0	71.1557
360	44	149.9	54.5	24.25	111	72	79	3.67	5.63	1.62	5.55	61.99	0.86	6.8	12133	4	1	1.68	2.91437	2	1	0.527018	85	1.62	108.814	0.701244	0	1	0	0	0	0	0	0	0	0	105.487
361	24	170.6	66.7	22.92	127	76	81	2.1	3.42	0.59	5.21	71.3	0.35	7.1	12015	5	0.89	1.64	3.67873	1	1	0.474795	93	0.662921	129.178	0.806561	0	1	0	0	0	1	0	0	1	0	124.614
362	41	180.7	84.6	25.91	138	81	96	1.88	4.57	4.3	5.42	76.7	0.56	5.6	15169	3	1.03	1.35	1.7483	1	1	0.531267	100	4.17476	107.259	0.867647	0	2	0	1	1	0	0	1	3	1	107.318
363	47	163.4	70	26.22	131	81	88	4.37	6.65	2.14	5.27	91.62	0.34	4	13019	9	1.29	0.94	6.11107	1	2	0.538556	97.6667	1.65891	84.054	1.03643	0	2	0	0	1	0	0	1	2	0	85.453
364	61	156.7	56.55	23.03	182	78	78	3.39	5.25	0.61	5.55	60.57	0.72	4.5	4913	9	1.35	1.11	16.1938	2	2	0.497766	112.667	0.451852	105.611	0.685181	0	1	1	0	1	0	0	0	1	0	94.4765
365	64	158.9	46.65	18.48	139	98	69	1.14	2.78	0.38	4.84	79.47	6.9	1.2	11949	9	1.26	0.26	6.6583	1	2	0.434235	111.667	0.301587	94.7989	0.898982	0	1	0	0	1	0	0	0	1	0	89.9856
366	36	155.8	54.85	22.6	94	55	81	3.5	5.08	0.55	4.88	59.75	0.22	3.7	11735	3	1.22	0.8	2.25991	2	1	0.519897	68	0.45082	118.034	0.675905	0	1	0	0	0	0	0	0	0	0	113.12
367	42	167.3	67.85	24.24	134	81	90	3.03	4.39	1.53	5.41	86.92	0.77	7.6	14090	7	0.85	1.83	4.39177	1	1	0.537956	98.6667	1.8	91.5218	0.983258	0	1	0	1	1	1	0	0	3	1	94.3261
368	52	157	57.55	23.35	127	68	81	2.03	3.56	1.32	5.57	47.75	1.55	4.5	12392	7	0.74	1.11	4.99354	2	2	0.515924	87.6667	1.78378	145.737	0.540158	0	1	1	0	0	0	0	0	0	0	108.833
369	52	162.8	62.25	23.49	142	89	87	3.36	6.26	4.71	7.57	76.76	1.24	4.6	14589	9	1.09	1.55	5.45342	1	2	0.534398	106.667	4.3211	102.693	0.868326	0	1	0	0	1	0	1	1	3	1	99.3059
370	44	167.5	71.1	25.34	145	81	95	3.93	6.25	2.63	5.17	66.09	0.54	6.5	3649	3	1.05	1.49	7.26774	1	1	0.567164	102.333	2.50476	127.273	0.747624	0	2	0	1	1	0	0	1	3	1	111.711
371	40	163.1	56.85	21.37	127	78	80	2.68	4.78	0.54	5.15	69.88	0.2	2.2	14343	9	1.52	0.5	5.54696	2	1	0.490497	94.3333	0.355263	95.4744	0.790498	0	1	0	0	0	0	0	0	0	0	93.8629
372	25	168.5	50.95	17.95	108	62	71	2.25	3.68	1.16	4.92	96.34	4.44	2.4	17742	7	0.91	0.52	3.48777	1	1	0.421365	77.3333	1.27473	88.4528	1.08982	0	1	0	0	0	1	0	0	1	0	93.8573
373	56	174.8	77.75	25.45	132	85	96	2.54	3.92	1.25	6.23	87.31	0.2	12.8	24916	12	0.76	3.54	4.25751	1	2	0.549199	100.667	1.64474	86.4493	0.98767	0	4	0	1	1	1	1	0	4	1	85.0297
374	44	161.5	54.8	21.01	121	61	74	3.12	5.36	0.55	4.18	56.18	0.2	4.9	7539	5	1.58	0.91	5.86285	2	1	0.458204	81	0.348101	122.864	0.63552	0	1	0	0	0	0	0	0	0	0	109.128
375	54	146.1	47.4	22.21	109	53	75.5	3.79	5.48	0.65	4.79	71.09	0.24	3.4	2270	3	1.15	0.72	11.6828	2	2	0.516769	71.6667	0.565217	88.5844	0.804186	0	1	1	0	0	0	0	0	0	0	83.3239
376	46	163.9	64.3	23.94	108	64	82	3.21	4.58	1.62	4.24	82.86	2.8	4.4	22504	5	0.86	0.83	1.9641	1	2	0.500305	78.6667	1.88372	95.5188	0.93733	0	1	0	0	0	1	0	0	1	0	97.173
377	42	166.6	66.65	24.01	132	74	83	3.17	4.78	1.19	5.34	94.18	0.52	7.1	16064	8	0.93	1.69	4.40239	1	1	0.498199	93.3333	1.27957	82.896	1.06538	0	1	0	0	1	1	0	0	2	0	85.6074
378	42	174.8	78.05	25.54	149	89	82	3.44	5.06	0.54	5.27	102.07	0.2	3.9	12560	6	1.19	0.91	4.22293	1	1	0.469108	109	0.453782	75.0617	1.15464	0	2	0	0	1	0	0	0	1	0	77.6729
379	51	170.8	77.05	26.41	143	92	93	3.77	5.36	2.09	11.29	72.35	0.7	11.4	4117	3	1.01	5.72	6.44158	1	2	0.544496	109	2.06931	110.856	0.818439	0	4	0	1	1	1	1	1	5	1	102.468
380	50	159.2	61.65	24.32	119	87	83	2.63	4.96	0.55	5.54	61.48	0.48	3.1	2567	4	1.79	0.76	13.7748	2	2	0.521357	97.6667	0.307263	107.442	0.695475	0	1	1	0	1	0	0	0	1	0	101.567
381	40	175	65.8	21.49	141	92	82	2.2	4.37	1.55	5.96	59.58	1.43	4.9	14767	9	1.32	1.3	5.38769	1	1	0.468571	108.333	1.17424	147.135	0.673982	0	1	0	0	1	0	1	0	2	0	119.897
382	48	165.2	69.5	25.47	148	93	89	5.38	7.53	1.54	5.4	92.92	1.03	6.4	13191	7	1.18	1.54	4.69108	1	2	0.538741	111.333	1.30508	82.2946	1.05113	0	2	0	0	1	0	0	0	1	0	83.4217
383	47	165.7	65.15	23.73	111	72	87	4.14	6.22	1.31	5.35	78.87	2.32	7.7	5388	3	1.42	1.83	4.92205	1	2	0.525045	85	0.922535	101.127	0.892195	0	1	0	0	0	0	0	0	0	0	101.716
384	30	175.4	57.95	18.84	107	61	77	4.03	5.86	1.1	4.55	69.94	0.27	2.8	28705	15	1.45	0.57	4.6194	1	1	0.438997	76.3333	0.758621	127.105	0.791176	0	1	0	0	0	0	0	0	0	0	120.42
385	38	168.5	63.6	22.4	105	71	84	2.15	3.7	1.5	4.91	87.1	0.2	7.5	24006	8	0.91	1.64	2.94593	1	1	0.498516	82.3333	1.64835	92.9387	0.985294	0	1	0	0	0	1	0	0	1	0	96.7717
386	47	174.9	68.35	22.34	108	59	88	3.1	4.55	1.13	5.16	85.14	0.62	6.1	14533	5	1.11	1.4	3.04135	1	2	0.503145	75.3333	1.01802	92.0173	0.963122	0	1	0	0	0	0	0	0	0	0	93.3775
387	46	163	54.2	20.4	114	69	75	2.67	4.28	0.33	5.54	54.9	0.2	4.2	1742	5	1.37	1.03	25.3731	2	2	0.460123	84	0.240876	125.407	0.621041	0	1	1	0	0	0	0	0	0	0	108.425
388	50	172.2	74.5	25.12	126	79	88	3.5	5.37	1.56	5.21	92.24	0.62	7.6	18304	12	1.18	1.76	5.79545	1	2	0.511034	94.6667	1.32203	82.4393	1.04344	0	2	0	0	0	0	0	0	0	0	82.9916
389	34	165.6	69.9	25.49	149	95	88	3.29	4.72	1.42	5.56	88.01	0.99	12	6028	4	0.92	2.97	5.86596	1	1	0.531401	113	1.54348	93.5994	0.995588	0	4	0	0	1	1	0	0	2	0	98.2866
390	26	172.9	70.3	23.52	119	63	81	2.08	3.16	0.39	5.4	86.44	2.83	5.4	19491	5	0.8	1.3	2.26771	1	1	0.468479	81.6667	0.4875	100.409	0.977828	0	1	0	0	0	1	0	0	1	0	106.255
391	38	155.5	46	19.02	89	55	73	1.46	3.87	0.81	5.19	43.02	1.95	2.9	2405	2	1.63	0.67	7.35135	2	1	0.469453	66.3333	0.496933	175.33	0.486652	0	1	0	0	0	0	0	0	0	0	124.273
392	43	161.9	58.75	22.41	110	70	78	3.16	5.28	2.34	5.27	51.73	1.06	7.6	9750	6	1.04	1.78	5.44	2	1	0.481779	83.3333	2.25	136.596	0.585181	0	1	0	0	0	0	0	1	1	0	112.922
393	51	181.9	86.2	26.05	141	81	103	4.19	6.28	1.47	6.02	87.31	2.4	8	12840	8	1.21	2.14	5.50779	1	2	0.566245	101	1.21488	87.9088	0.98767	0	2	0	1	1	0	1	0	3	1	88.0693
394	42	169.3	66.45	23.18	118	74	79	2.65	4.85	0.91	4.93	92.05	0.89	2.2	18192	12	1.35	0.48	5.83113	1	1	0.466627	88.6667	0.674074	85.2694	1.04129	0	1	0	0	0	0	0	0	0	0	88.0081
395	51	172.4	63.7	21.43	137	86	88	3.68	6.09	2.47	6.06	74	1.08	3.2	12860	7	0.85	0.86	4.81182	1	2	0.510441	103	2.90588	107.813	0.837104	0	1	0	0	1	1	1	1	4	1	101.522
396	48	172.2	81.3	27.42	120	77	98	3.59	5.53	1.78	4.95	99.01	3.4	9.7	24606	16	1	2.13	5.74819	1	2	0.569106	91.3333	1.78	76.0939	1.12002	0	2	0	1	0	1	0	1	3	1	77.2586
397	55	162.5	57.4	21.74	139	82	74	2.14	3.95	0.57	5.21	49.7	0.7	3.2	2410	2	1.4	0.74	7.3361	2	2	0.455385	101	0.407143	137.328	0.562217	0	1	1	0	1	0	0	0	1	0	105.17
398	48	171	73	24.96	100	65	92	3.53	5.47	1.91	5.37	76.94	0.21	7.4	15183	5	0.83	1.77	2.91115	1	2	0.538012	76.6667	2.3012	103.874	0.870362	0	1	0	1	0	1	0	1	3	1	102.038
399	43	172	65.95	22.29	134	85	87	3.63	6.3	3.1	5.71	89.07	1.12	6.8	6169	3	0.93	1.73	4.29891	1	1	0.505814	101.333	3.33333	88.4302	1.00758	0	1	0	0	1	1	1	1	4	1	90.9393
400	55	163	69.8	26.27	114	73	91	3.64	5.47	0.89	5.99	76.03	1.05	3.5	14963	7	1.26	0.93	4.13553	1	2	0.558282	86.6667	0.706349	102.873	0.860068	0	2	0	1	0	0	1	0	2	0	97.6177
401	37	166.4	82.65	29.85	135	83	98	2.97	4.77	1.22	5.48	80.18	1.27	9.9	27909	9	1.12	2.41	2.85069	1	1	0.588942	100.333	1.08929	103.427	0.907014	0	2	0	1	1	0	0	0	2	0	107.712
402	33	170.2	62.8	21.68	124	76	83.5	2.94	4.45	1.04	5.14	91.37	2.82	6.1	27892	7	1.1	1.39	2.21856	1	1	0.490599	92	0.945455	89.8493	1.0336	0	1	0	0	0	0	0	0	0	0	94.596
403	32	154.8	49.85	20.8	102	66	78	2.55	3.98	1.35	5.66	56.34	0.59	8.9	3225	2	0.77	2.24	5.48217	2	1	0.503876	78	1.75325	129.616	0.63733	0	1	0	0	0	0	1	0	1	0	118.615
404	31	172.3	57.35	19.32	136	77	76	3.08	5.06	0.61	4.83	79.3	0.2	3.6	10192	15	1.54	0.77	13.0102	1	1	0.441091	96.6667	0.396104	108.219	0.897059	0	1	0	0	1	0	0	0	1	0	113.561
405	45	173.4	74.85	24.89	142	87	89	3.77	5.66	2.3	5.39	103.56	1.9	12.1	20737	9	0.8	2.9	3.83662	1	2	0.513264	105.333	2.875	72.8263	1.17149	0	3	0	0	1	1	0	1	3	1	74.7323
406	43	166.7	76.05	27.37	125	76	98	3.9	5.72	1.8	7.09	68.3	3.08	7.4	21444	12	0.91	2.33	4.94684	1	1	0.587882	92.3333	1.97802	122.714	0.772624	0	2	0	1	0	1	1	1	4	1	110.988
407	31	175.2	91.9	29.94	131	81	104	4.39	6.61	1.42	5.27	70.61	1.85	10.5	18983	6	1.41	2.46	2.79408	1	1	0.593607	97.6667	1.00709	124.884	0.798756	0	2	0	1	1	0	0	0	2	0	119.11
408	43	166.7	56.25	20.24	114	72	72	2.64	4.74	0.45	4.89	45.71	0.26	3.2	4369	2	1.56	0.7	4.04669	2	1	0.431914	86	0.288462	159.127	0.517081	0	1	0	0	0	0	0	0	0	0	117.613
409	47	172.9	68.15	22.8	113	68	81	3.04	5.14	0.44	5	89.5	0.92	2.4	33458	7	1.47	0.53	1.84948	1	2	0.468479	83	0.29932	86.5177	1.01244	0	1	0	0	0	0	0	0	0	0	87.9062
410	35	171.2	78	26.61	148	84	94	4.1	5.6	1.13	5.66	78.75	0.58	6.8	9170	3	1.19	1.71	2.89204	1	1	0.549065	105.333	0.94958	106.807	0.890837	0	2	0	1	1	0	1	0	3	1	110.731
411	49	169	68.8	24.09	132	83	89	3.43	5.44	1.62	4.84	74.69	0.2	3.9	13570	4	0.85	0.84	2.60575	1	2	0.526627	99.3333	1.90588	107.352	0.84491	0	1	0	0	1	1	0	0	2	0	102.567
412	51	160.4	67.75	26.33	128	82	89	3.07	5.37	1.07	6.35	79.44	2.47	6.9	11414	3	1.33	1.95	2.32346	1	2	0.554863	97.3333	0.804511	98.7772	0.898643	0	2	0	0	0	0	1	0	1	0	98.6053
413	48	155.6	51.7	21.35	109	72	77	2.44	4.8	1.89	5.91	44.56	0.89	5.1	4362	3	1.29	1.34	6.07978	2	2	0.494859	84.3333	1.46512	161.008	0.504072	0	1	1	0	0	0	1	1	2	0	114.51
414	36	176.9	86.25	27.56	135	75	92	3.3	4.68	0.6	5.7	82.55	1.29	7.9	26361	17	0.97	2	5.70085	1	1	0.520068	95	0.618557	100.266	0.933824	0	2	0	1	1	1	1	0	4	1	104.718
415	46	168.5	77.2	27.19	123	79	93	2.33	4.33	0.41	5.45	91.89	0.28	2.7	15383	9	1.39	0.65	5.17194	1	2	0.551929	93.6667	0.294964	84.0724	1.03948	0	2	0	1	0	0	0	0	1	0	85.7498
416	37	172.4	76.45	25.72	131	91	91	2.63	4.99	1.52	5.19	70.85	0.4	4.9	39926	12	1.37	1.13	2.65692	1	1	0.527842	104.333	1.10949	120.485	0.801471	0	2	0	1	1	0	0	0	2	0	114.035
417	36	177.8	69.45	21.97	111	61	82	2.73	4.59	0.57	4.86	71.23	0.2	3.2	12382	6	1.25	0.69	4.28364	1	1	0.461192	77.6667	0.456	120.281	0.805769	0	1	0	0	0	0	0	0	0	0	114.586
418	39	163.7	60.25	22.48	115	66	83	3.29	4.94	0.92	5.28	87.64	0.74	5.3	7756	4	1.09	1.24	4.55905	1	1	0.507025	82.3333	0.844037	91.8047	0.991403	0	1	0	0	0	0	0	0	0	0	95.379
419	57	167.8	47	16.69	121	80	71	3.31	4.96	1.11	5.22	100.47	0.67	1.9	34450	12	0.96	0.44	3.07925	1	2	0.423123	93.6667	1.15625	72.4679	1.13654	0	1	0	0	0	1	0	0	1	0	71.2532
420	51	158.5	59.3	23.6	149	90	81	4.47	6.45	0.85	5.22	47.71	0.22	2.4	1647	2	1.36	0.56	10.7347	2	2	0.511041	109.667	0.625	146.396	0.539706	0	1	1	0	1	0	0	0	1	0	109.631
421	38	178.8	94.1	29.43	140	78	100	1.47	3.94	4.8	5.08	87.61	1.47	8.9	17635	8	0.74	2.01	4.01021	1	1	0.559284	98.6667	6.48649	92.2715	0.991063	0	2	0	1	1	1	0	1	4	1	96.0911
422	35	153.8	45.35	19.17	109	69	68	2.92	4.54	0.38	4.83	47.6	0.2	5.7	6923	3	1.33	1.22	3.83071	2	1	0.442133	82.3333	0.285714	157.048	0.538462	0	1	0	0	0	0	0	0	0	0	122.765
423	31	169.9	58.4	20.23	123	70	79	3.43	5.49	1.92	5.06	73.57	0.44	6.2	9284	3	1.23	1.39	2.85653	1	1	0.464979	87.6667	1.56098	118.713	0.83224	0	1	0	0	0	0	0	1	1	0	117.116
424	35	161.7	68.55	26.22	127	78	81	2.7	4.6	0.67	4.83	61.35	0.91	3.4	21507	8	1.37	0.73	3.28823	2	1	0.500928	94.3333	0.489051	114.825	0.694005	0	2	0	0	0	0	0	0	0	0	112.932
425	41	168.5	77.05	27.14	135	91	89	1.1	7.28	19.52	5.32	72.67	1.4	5.2	9385	4	0.67	1.23	3.76771	1	1	0.52819	105.667	29.1343	114.646	0.822059	0	2	0	0	1	1	0	1	3	1	109.725
426	42	164.5	69.35	25.63	123	72	89	2.06	4.02	0.52	5.84	51.34	3.54	6.7	5486	4	1.48	1.74	6.4455	2	1	0.541033	89	0.351351	138.46	0.580769	0	2	0	0	0	0	1	0	1	0	114.002
427	51	175.8	92.1	29.8	143	90	100	3.48	5.45	1.93	5.15	75.63	0.52	6.8	7375	17	1.2	1.56	20.3769	1	2	0.568828	107.667	1.60833	104.953	0.855543	0	2	0	1	1	0	0	1	3	1	100.617
428	52	155.7	51.15	21.1	105	59	76	2.45	5.55	0.59	5.46	51.28	0.2	1.1	4175	2	2.3	0.27	4.23473	2	2	0.488118	74.3333	0.256522	133.459	0.58009	0	1	1	0	0	0	0	0	0	0	106.309
429	58	155.3	57.1	23.68	123	73	82	2.86	7.32	4.28	5.45	63.12	0.51	4.4	12275	9	1.25	1.07	6.48147	2	2	0.52801	89.6667	3.424	101.281	0.714027	0	1	1	0	0	0	0	1	1	0	93.5409
430	61	154.5	57.9	24.26	109	74	80	2.2	3.83	1.13	5.13	33.49	0.34	3	5389	6	0.91	0.68	9.84227	2	2	0.517799	85.6667	1.24176	219.416	0.378846	0	1	1	0	0	0	0	0	0	0	114.813
431	41	163.4	55.35	20.73	136	83	74	2.87	4.41	0.56	5.77	73.87	0.2	4	12594	6	1.02	1.03	4.21153	1	1	0.452876	100.667	0.54902	112.352	0.835633	0	1	0	0	1	1	1	0	3	1	108.989
432	42	172.5	71.5	24.03	130	84	89	3.68	5.39	1.56	5.24	67.79	0.7	7.3	9963	3	1	1.7	2.66185	1	1	0.515942	99.3333	1.56	124.377	0.766855	0	1	0	0	1	1	0	0	2	0	112.115
433	51	165	74	27.18	153	98	97	1.97	5.73	6.69	6.49	94.81	7.65	14.9	7701	256	0.96	4.3	293.863	1	2	0.587879	116.333	6.96875	79.4085	1.07251	1	4	0	1	1	1	1	1	5	1	79.7176
434	26	164	55.8	20.75	133	72	74	2.41	3.73	0.35	5.18	69.8	0.77	3	19393	7	1	0.69	3.19084	1	1	0.45122	92.3333	0.35	130.726	0.789593	0	1	0	0	1	1	0	0	2	0	123.954
435	62	164.9	69.55	25.58	121	82	88	3.56	5.43	1.19	5.25	46.01	0.49	9.4	5281	5	1.06	2.19	8.36963	2	2	0.533657	95	1.12264	147.839	0.520475	0	2	1	0	0	0	0	0	0	0	102.697
436	52	166.4	72.65	26.24	160	107	91	3.56	5.68	1.94	5.73	67.46	1.39	11.9	7820	3	1.13	3.03	3.3913	1	2	0.546875	124.667	1.71681	120.435	0.763122	0	4	0	1	1	0	1	1	4	1	104.719
438	39	175.5	74.75	24.27	127	76	89	3.78	5.5	0.65	5.67	80.36	1.07	8.2	6848	3	1.48	2.07	3.87266	1	1	0.507123	93	0.439189	102.174	0.90905	0	1	0	0	0	0	1	0	1	0	105.922
439	36	164.6	71.95	26.56	117	60	88	3.08	4.5	0.9	5.67	49.75	1.11	6	16367	5	1.16	1.51	2.70056	2	1	0.534629	79	0.775862	147.968	0.562783	0	2	0	0	0	0	1	0	1	0	120.146
440	44	184.3	90.85	26.75	148	96	101	4.7	6.67	1.4	5.31	80.12	2.93	8	21537	12	1.62	1.89	4.92548	1	1	0.54802	113.333	0.864198	100.361	0.906335	0	2	0	1	1	0	0	0	2	0	102.637
441	52	173.2	77.3	25.77	136	86	99.5	3.82	5.9	2.31	5.7	81.02	8.12	8.4	20255	4	1.13	2.13	1.74574	1	2	0.57448	102.667	2.04425	96.0711	0.916516	0	2	0	1	1	0	1	1	4	1	95.7265
442	37	168.5	86.7	30.54	138	90	99	2.92	4.64	1.26	5.66	70.61	1.06	11.9	10637	8	1.1	2.99	6.64849	1	1	0.587537	106	1.14545	120.99	0.798756	0	4	0	1	1	0	1	0	3	1	114.194
443	38	157.9	59.25	23.76	104	72	80	3.58	5.32	0.85	4.72	47.83	2.38	2.4	4534	6	1.06	0.5	11.6983	2	1	0.50665	82.6667	0.801887	153.835	0.541063	0	1	0	0	0	0	0	0	0	0	120.014
444	42	160.7	70.1	27.14	104	69	91	3.99	6.07	1.09	5.26	82.5	0.42	6.2	16317	3	1.54	1.45	1.6253	1	1	0.566273	80.6667	0.707792	97.61	0.933258	0	2	0	1	0	0	0	0	1	0	100.47
445	48	160.1	57.2	22.32	144	86	83	3.64	6.22	3.63	4.93	88.94	0.54	12.3	16865	8	1.12	2.7	4.1933	1	2	0.518426	105.333	3.24107	86.8625	1.00611	0	3	0	0	1	0	0	1	2	0	87.9558
446	31	172.6	62.1	20.85	123	64	87.8	2.33	4.04	0.4	4.96	80.92	0.24	4.7	24755	114	1.3	1.04	40.7094	1	1	0.508691	83.6667	0.307692	105.552	0.915385	1	1	0	0	0	0	0	0	0	0	111.108
447	46	164.3	60.05	22.25	107	61	82	3.44	5.65	2.26	4.52	92.1	2.66	2.4	30973	13	1	0.48	3.71033	1	2	0.499087	76.3333	2.26	83.8359	1.04186	0	1	0	0	0	1	0	1	2	0	85.5135
448	46	178.1	75.5	23.8	119	77	85	3.66	5.8	2.16	6.93	83.28	0.33	3.8	26421	41	1.02	1.17	13.7179	1	2	0.47726	91	2.11765	94.9247	0.942081	0	1	0	0	0	1	1	1	3	1	96.5808
449	36	168.1	52.45	18.56	112	73	73	3.15	4.86	0.86	4.83	75.84	4.58	6.7	18928	4	1.46	1.44	1.86813	1	1	0.434265	86	0.589041	111.324	0.857919	0	1	0	0	0	0	0	0	0	0	111.671
450	45	172.6	78.6	26.38	130	85	89	4.15	5.88	1.33	5.89	78.9	6.59	5.8	22807	6	1.03	1.52	2.3256	1	2	0.515643	100	1.29126	101.869	0.892534	0	2	0	0	1	0	1	0	2	0	103.139
451	43	163	58.1	21.87	110	61	77	3.16	4.78	1.02	5.04	48.55	0.68	9.3	5108	2	1.25	2.08	3.46124	2	1	0.472393	77.3333	0.816	147.72	0.549208	0	1	0	0	0	0	0	0	0	0	115.304
452	40	164.8	59.25	21.82	92	58	77	2.95	4.63	1.32	4.87	93.95	0.68	3.2	26034	6	0.79	0.69	2.03734	1	1	0.467233	69.3333	1.67089	83.8758	1.06278	0	1	0	0	0	1	0	0	1	0	87.0757
453	78	172	65.15	22.02	132	52	77	3.71	5.34	0.9	5.29	96.82	5.92	2.6	8067	11	0.97	0.61	12.054	1	2	0.447674	78.6667	0.927835	71.7124	1.09525	0	1	0	0	1	1	0	0	2	0	64.2937
454	43	173	90.1	30.1	139	82	108	3.81	6.5	2.53	6.73	68.37	1.19	16.4	1987	2	1.08	4.91	8.89784	1	1	0.624277	101	2.34259	122.559	0.773416	0	4	0	1	1	0	1	1	4	1	110.941
455	42	160.2	56.7	22.09	110	70	79	3.07	4.61	0.78	6.27	66.91	2.33	4	3381	3	0.98	1.11	7.84383	2	1	0.493134	83.3333	0.795918	99.855	0.7569	0	1	0	0	0	0	1	0	1	0	97.5431
456	37	164.6	76.5	28.24	126	73	97	3.42	5.19	2.01	4.24	92.47	0.66	11.1	23436	25	0.89	2.09	9.42994	1	1	0.589307	90.6667	2.25843	86.7375	1.04604	0	2	0	1	0	1	0	1	3	1	90.6538
457	37	167.6	74.6	26.56	108	68	86	2.66	4.32	0.95	5.56	112.49	0.55	6.5	22162	18	1.2	1.61	7.17986	1	1	0.513126	81.3333	0.791667	68.1048	1.27251	0	2	0	0	0	0	0	0	0	0	71.5294
458	32	167.6	57.1	20.33	114	70	69	1.85	3.92	0.74	5.14	71.13	0.2	6.4	10124	3	1.54	1.46	2.61952	1	1	0.411695	84.6667	0.480519	123.057	0.804638	0	1	0	0	0	0	0	0	0	0	117.92
459	28	175.1	56.8	18.53	129	77	69	1.51	3.96	0.43	4.8	76.03	0.2	3.3	7699	4	1.88	0.7	4.5928	1	1	0.394061	94.3333	0.228723	116.087	0.860068	0	1	0	0	0	0	0	0	0	0	118.005
460	61	154.2	59.1	24.86	122	75	93	4.06	5.58	1	4.8	58.73	0.71	4.4	10385	7	0.97	0.94	5.95859	2	2	0.603113	90.6667	1.03093	109.708	0.664367	0	1	1	0	0	0	0	0	0	0	95.4403
461	41	169.1	61.05	21.35	98	59	83.5	3.42	5.5	1.41	4.75	83.3	0.2	4.2	16026	4	1.26	0.89	2.20641	1	1	0.493791	72	1.11905	96.8715	0.942308	0	1	0	0	0	0	0	0	0	0	100.004
462	42	168.6	84.65	29.78	147	95	98	3.16	5.21	2.15	7	87.15	1.06	7.5	11426	25	1.06	2.33	19.3419	1	1	0.581257	112.333	2.0283	91.2239	0.98586	0	2	0	1	1	0	1	1	4	1	94.0252
463	42	167.5	67.4	24.02	114	67	92.3	3.35	4.53	0.87	5.03	76.39	0.6	5.3	22129	7	0.82	1.18	2.79633	1	1	0.551045	82.6667	1.06098	107.333	0.86414	0	1	0	1	0	1	0	0	2	0	106.744
464	38	153.3	50.95	21.68	119	67	76.5	1.8	3.24	0.65	4.91	51.22	0.94	4.2	25432	14	1.05	0.92	4.86631	2	1	0.499022	84.3333	0.619048	141.37	0.579412	0	1	0	0	0	0	0	0	0	0	117.341
465	59	163.5	63.4	23.72	112	77	85.7	4.67	7.05	3.02	7.4	81.29	2.47	6.3	8293	3	1.23	2.07	3.19788	1	2	0.524159	88.6667	2.45528	93.5388	0.91957	0	1	0	0	0	0	1	1	2	0	90.7674
466	58	153.8	59.8	25.28	138	86	92	3.38	5.49	0.96	5.36	52.4	0.47	4.5	9123	5	1.56	1.07	4.8449	2	2	0.598179	103.333	0.615385	127.432	0.59276	0	2	1	0	1	0	0	0	1	0	101.2
467	43	164.3	59.7	22.12	127	81	86.5	2.66	4.68	2.71	5.62	78.22	0.31	12.4	21447	26	0.7	3.1	10.7167	1	1	0.526476	96.3333	3.87143	103.804	0.884842	0	3	0	0	0	1	1	1	3	1	104.971
468	71	170	77.1	26.68	165	88	95	1.96	5.93	5.96	5.63	80.72	0.59	6.2	15334	15	1.06	1.55	8.64745	1	2	0.558824	113.667	5.62264	91.2788	0.913122	0	2	0	1	1	0	1	1	4	1	84.1425
469	51	167.9	62.2	22.06	133	75	85.4	3.8	5.56	1.85	4.76	92.41	0.37	3.4	19862	9	0.79	0.72	4.00564	1	2	0.508636	94.3333	2.34177	81.9611	1.04536	0	1	0	0	1	1	0	1	3	1	82.2274
470	38	173.5	71.1	23.62	122	74	86.7	3.1	4.72	0.77	5.04	82.23	0.21	5.9	9630	3	1.12	1.32	2.75389	1	1	0.499712	90	0.6875	99.7772	0.930204	0	1	0	0	0	0	0	0	0	0	103.743
471	42	171.7	58	19.67	117	75	78	3.46	5.37	1.47	4.8	66.62	0.2	2.7	23966	18	1.1	0.58	6.63941	1	1	0.454281	89	1.33636	127.078	0.75362	0	1	0	0	0	0	0	0	0	0	112.92
472	46	172.7	66.1	22.16	107	71	86	2.47	4.25	0.27	5.16	66.09	0.2	1.8	17354	7	1.32	0.41	3.56575	1	2	0.497973	83	0.204545	126.264	0.747624	0	1	0	0	0	0	0	0	0	0	110.152
473	47	170.7	58.2	19.97	105	67	79.8	2.51	4.85	0.45	5.04	94.53	1.53	4.5	18239	6	1.75	1.01	2.90805	1	2	0.467487	79.6667	0.257143	80.8726	1.06934	0	1	0	0	0	0	0	0	0	0	82.283
474	42	163.4	61.8	23.15	134	88	79	3.25	5.38	2.71	4.71	93.43	0.46	4.5	8726	2	0.89	0.94	2.02613	1	1	0.483476	103.333	3.04494	83.7179	1.0569	0	1	0	0	1	1	0	1	3	1	86.439
475	39	175.4	77.5	25.19	146	84	87	2.38	5.06	4.37	5.94	71.64	0.52	8.4	13189	8	0.84	2.22	5.36204	1	1	0.496009	104.667	5.20238	117.733	0.810407	0	2	0	0	1	1	1	1	4	1	111.933
476	38	182.9	87.7	26.22	117	70	99	3.78	4.97	0.94	4.72	85.26	2.4	8.7	23302	10	0.82	1.83	3.79367	1	1	0.541279	85.6667	1.14634	95.4199	0.96448	0	2	0	1	0	1	0	0	2	0	99.3023
477	48	174.6	71.4	23.42	143	85	87	3.42	5.48	2.09	6.58	71.81	0.48	8.3	18588	30	0.96	2.43	14.2673	1	2	0.498282	104.333	2.17708	113.106	0.81233	0	1	0	0	1	1	1	1	4	1	104.973
478	32	173.3	81.4	27.1	138	62	94	2.32	4.25	1.95	5.32	65.55	1.21	9.3	15896	6	0.92	2.2	3.33669	1	1	0.542412	87.3333	2.11957	136.109	0.741516	0	2	0	1	1	1	0	1	4	1	121.946
479	59	160.8	67	25.91	117	70	90	2.29	4.39	2.14	5.69	61.8	1.38	5.1	6138	5	1.05	1.29	7.20104	2	2	0.559701	85.6667	2.0381	103.639	0.699095	0	2	1	0	0	0	1	1	2	0	95.1816
480	52	157.5	63.5	25.6	178	94	85	4.22	6.39	0.95	5.12	57.66	0.4	3	10463	10	1.55	0.68	8.44882	2	2	0.539683	122	0.612903	115.479	0.652262	0	2	1	0	1	0	0	0	1	0	102.286
481	59	174.5	64.3	21.12	115	78	81	3.22	5.54	1.93	12.12	79.66	2.63	2.8	23796	44	0.97	1.51	16.3456	1	2	0.464183	90.3333	1.98969	95.9063	0.901131	0	1	0	0	0	1	1	1	3	1	93.0176
482	47	188.5	85.4	24.03	111	67	98	3.19	4.47	0.7	4.81	77.42	1.43	3.8	13615	9	0.95	0.81	5.84355	1	2	0.519894	81.6667	0.736842	103.469	0.875792	0	1	0	1	0	1	0	0	2	0	102.495
483	45	165.1	53.1	19.48	101	62	71	2.77	4.97	1.83	5.96	59.66	1.18	6.8	7241	11	1.36	1.8	13.4291	2	2	0.430042	75	1.34559	113.624	0.674887	0	1	1	0	0	0	1	1	2	0	106.243
484	40	165.5	52.5	19.17	106	69	74	4.33	6.2	0.67	5.39	65.41	0.2	2.1	10607	2	1.1	0.5	1.66682	1	1	0.44713	81.3333	0.609091	131.125	0.739932	0	1	0	0	0	0	0	0	0	0	115.384
485	52	172.5	82.4	27.69	148	91	95	2.69	5.08	2.7	5.66	83.48	1.17	13.1	13844	5	1.09	3.3	3.19272	1	2	0.550725	110	2.47706	92.5897	0.944344	0	4	0	1	1	0	1	1	4	1	92.3266
486	50	158.1	66.6	26.64	188	102	87	4	5.87	1.28	5.12	62.86	0.62	6.3	2420	87	1.27	1.43	317.802	2	2	0.550285	130.667	1.00787	104.539	0.711086	1	2	1	0	1	0	0	0	1	0	99.4431
487	59	153.3	59.8	25.45	159	91	86	3.33	4.93	0.98	5.46	44.65	3.92	4	4261	14	1.07	0.97	29.0448	2	2	0.560992	113.667	0.915888	154.784	0.50509	0	2	1	0	1	0	0	0	1	0	105.925
488	43	153.9	59.5	25.12	117	72	75	2	4.46	0.43	6.5	69.39	0.26	4.2	6413	2	1.98	1.21	2.7569	2	1	0.487329	87	0.217172	95.0684	0.784955	0	2	0	0	0	0	1	0	1	0	92.6908
489	45	175.6	102.6	33.27	156	95	102	4.31	6.06	2.01	4.72	96.46	1.86	8.3	13061	7	0.94	1.74	4.73777	1	2	0.580866	115.333	2.1383	79.497	1.09118	0	2	0	1	1	1	0	1	4	1	81.4328
490	43	172.8	69.1	23.14	145	83	87	3.38	4.98	1.08	4.83	73.21	0.43	8.4	16153	9	1.12	1.8	4.9254	1	1	0.503472	103.667	0.964286	112.639	0.828167	0	1	0	0	1	0	0	0	1	0	107.866
491	41	169.6	59	20.51	123	74	79	3.12	5.04	1.2	5.4	82.97	0.77	2.8	10297	10	1.44	0.67	8.58502	1	1	0.465802	90.3333	0.833333	97.3471	0.938575	0	1	0	0	0	0	0	0	0	0	100.485
492	51	172.8	77.3	25.89	138	77	96	3.38	5.26	1.09	6.36	74.5	1.04	6	18977	27	1.17	1.7	12.5773	1	2	0.555556	97.3333	0.931624	106.921	0.84276	0	2	0	1	1	0	1	0	3	1	101.242
493	50	171.5	71.7	24.38	123	80	90	1.88	5.64	5.5	5.89	65.46	1.37	5.7	12439	3	1.1	1.49	2.132	1	2	0.524781	94.3333	5	125.872	0.740498	0	1	0	1	0	0	1	1	3	1	107.523
494	43	163.3	69.1	25.91	136	84	88	3.31	4.83	1.18	7.09	79.28	0.34	9.3	9837	7	1.09	2.93	6.29054	1	1	0.538885	101.333	1.08257	102.094	0.896833	0	4	0	0	1	0	1	0	2	0	104.392
495	60	168.2	75.1	26.55	155	89	92	3.15	4.81	1.73	8.8	75.41	2.89	13.9	10799	25	0.91	5.44	20.4649	1	2	0.546968	111	1.9011	102.311	0.853054	0	4	0	1	1	1	1	1	5	1	94.5663
496	48	168.8	81.5	28.6	119	70	92	3.68	6.02	1.74	5.57	92.3	1.19	9.5	20205	5	1.16	2.35	2.18758	1	2	0.545024	86.3333	1.5	82.9773	1.04412	0	2	0	1	0	0	0	1	2	0	84.0996
497	42	164.9	69.3	25.49	131	76	88	3.23	4.71	1.02	5.56	76.03	0.61	9	14893	6	0.99	2.22	3.5614	1	1	0.533657	94.3333	1.0303	107.96	0.860068	0	2	0	0	1	1	0	0	2	0	106.952
498	36	165.7	60.3	21.96	106	68	75	2.99	4.92	1.13	5	50.51	0.54	6.7	11212	12	1.37	1.49	9.46129	2	1	0.452625	80.6667	0.824818	145.225	0.57138	0	1	0	0	0	0	0	0	0	0	119.549
499	52	170.1	62.8	21.7	109	70	91	2.5	4.21	0.94	5.73	69.99	0.58	5.5	29236	2	1.17	1.4	0.604734	1	2	0.534979	83	0.803419	115.086	0.791742	0	1	0	1	0	0	1	0	2	0	103.147
500	52	160.1	62.2	24.27	130	71	89	3.82	6.48	1.01	4.99	68.96	0.37	2.9	4547	5	1.89	0.64	9.72069	2	2	0.555903	90.6667	0.534392	92.5963	0.78009	0	1	1	0	1	0	0	0	1	0	87.6685
501	34	160.3	58.1	22.61	113	61	76	3.13	4.74	0.55	5.26	59.56	0.2	4.1	14164	4	1.35	0.96	2.49647	2	1	0.474111	78.3333	0.407407	119.718	0.673756	0	1	0	0	0	0	0	0	0	0	114.841
502	38	156.9	54.1	21.98	103	63	76	7	8.65	0.42	5.29	62.73	0.2	4.3	2887	2	1.45	1.01	6.124	2	1	0.484385	76.3333	0.289655	110.083	0.709615	0	1	0	0	0	0	0	0	0	0	108.46
503	41	174.8	78.1	25.56	151	99	92	4.25	6.54	2.16	5.37	91.27	0.81	8.6	5070	2	0.92	2.05	3.48718	1	1	0.526316	116.333	2.34783	86.542	1.03247	0	2	0	1	1	1	0	1	4	1	89.5451
504	57	158	49.6	19.87	140	84	71	3.3	5.44	0.65	4.89	82.08	0.22	2.1	13290	55	1.43	0.46	36.5839	1	2	0.449367	102.667	0.454545	93.0014	0.928507	1	1	0	0	1	0	0	0	1	0	90.9815
505	56	150.2	49.8	22.07	168	81	81	2	4.08	1.67	9.55	36.85	3	2.5	2733	2	1.34	1.06	6.46908	2	2	0.539281	110	1.24627	198.006	0.416855	0	1	1	0	1	0	1	0	2	0	115.235
506	48	175.2	79.5	25.9	133	89	103	2.71	4.24	1.06	4.95	79.08	0.95	2.6	18857	17	0.93	0.57	7.96945	1	2	0.5879	103.667	1.13978	100.416	0.89457	0	2	0	1	1	1	0	0	3	1	100.894
507	27	171.3	85	28.97	134	68	97	3.23	5.05	1.58	5.19	69.85	0.86	7.3	12848	3	0.98	1.68	2.06413	1	1	0.566258	90	1.61224	129.731	0.790158	0	2	0	1	1	1	0	0	3	1	123.05
508	40	165.3	77.2	28.25	145	84	94	4.75	6.36	1.29	5.36	76.03	2.9	7.6	13620	11	0.98	1.81	7.1395	1	1	0.568663	104.333	1.31633	108.907	0.860068	0	2	0	1	1	1	0	0	3	1	108.465
509	30	166.9	52.1	18.7	108	66	73	2.41	4.3	0.34	5.02	80.66	0.35	3.8	19350	4	1.38	0.85	1.82739	1	1	0.437388	80	0.246377	106.596	0.912443	0	1	0	0	0	0	0	0	0	0	112.328
510	48	169.6	60.1	20.89	113	71	84	3.15	4.86	0.72	4.47	74.48	2.72	2.8	17323	4	1.03	0.56	2.04122	1	2	0.495283	85	0.699029	108.124	0.842534	0	1	0	0	0	0	0	0	0	0	103.409
511	42	172	71.5	24.17	142	80	89	3.5	5.45	1.11	4.83	68.22	0.28	4.2	21914	6	1.17	0.9	2.42037	1	1	0.517442	100.667	0.948718	123.41	0.771719	0	1	0	0	1	0	0	0	1	0	111.824
512	44	172.1	82.7	27.92	148	97	98	2.38	4.49	2.52	6.01	67.85	1.25	6.8	33708	26	1.22	1.82	6.81856	1	1	0.569436	114	2.06557	123.211	0.767534	0	2	0	1	1	0	1	1	4	1	110.511
513	40	170	64.2	22.21	129	78	82	4.25	5.95	0.9	5.13	95.19	0.71	5.7	27955	8	1.23	1.3	2.52978	1	1	0.482353	95	0.731707	82.5296	1.07681	0	1	0	0	0	0	0	0	0	0	85.7062
514	41	164.8	59.8	22.02	126	87	79	2.78	4.5	1.36	5.45	67.66	1.17	3.8	16069	2	0.81	0.92	1.10026	1	1	0.479369	100	1.67901	125.211	0.765385	0	1	0	0	1	1	0	0	2	0	112.995
515	37	153.2	59.1	25.18	112	68	79	3.14	4.84	0.59	6.14	56.11	1.26	4.6	3640	2	1.29	1.26	4.85714	2	1	0.515666	82.6667	0.457364	126.93	0.634729	0	2	0	0	0	0	1	0	1	0	114.675
516	43	170	71.2	24.64	125	69	83	3.6	5.66	2.01	4.86	63.66	0.31	6	7859	2	1.04	1.3	2.24965	1	1	0.488235	87.6667	1.93269	133.844	0.720136	0	1	0	0	0	0	0	1	1	0	114.244
517	58	172.4	65.5	22.04	100	68	86	1.3	2.54	0.77	5.62	85.71	0.45	3.4	8987	9	0.78	0.85	8.85279	1	2	0.49884	78.6667	0.987179	87.8913	0.96957	0	1	0	0	0	1	1	0	2	0	85.7394
518	34	159.4	78.8	31.01	112	68	91	2.83	4.31	1.65	5.52	88.39	1.29	10.6	15005	2	0.66	2.6	1.17827	1	1	0.570891	82.6667	2.5	93.1031	0.999887	0	4	0	1	0	1	0	0	2	0	97.776
519	34	163.8	57.7	21.51	138	75	75	3.48	5.83	0.3	5.63	80.09	0.37	5.2	7878	2	1.74	1.3	2.24422	1	1	0.457875	96	0.172414	105.15	0.905995	0	1	0	0	1	0	1	0	2	0	110.156
520	44	174.9	82	26.81	134	77	98	6.06	8.7	3.13	5.41	90.17	2.17	8.1	19138	2	1.28	1.95	0.923816	1	1	0.56032	96	2.44531	86.7432	1.02002	0	2	0	1	1	0	0	1	3	1	88.9725
521	38	154.8	60.2	25.12	95	58	84	3.02	4.98	0.68	4.79	46.69	0.2	5.5	19243	20	1.52	1.17	9.18776	2	1	0.542636	70.3333	0.447368	158.483	0.528167	0	2	0	0	0	0	0	0	0	0	120.97
522	40	159.7	55.2	21.64	147	85	79	4.29	6.61	1.05	5.32	83.87	2.81	5.1	13141	2	1.69	1.21	1.34541	1	1	0.494678	105.667	0.621302	96.4852	0.948756	0	1	0	0	1	0	0	0	1	0	99.8823
523	52	161.6	83.6	32.01	155	100	99	3.12	5.64	2.52	4.88	97.98	1.89	8.2	13459	6	0.92	1.78	3.94086	1	2	0.612624	118.333	2.73913	75.9857	1.10837	0	2	0	1	1	1	0	1	4	1	76.0738
524	49	175.8	69.4	22.46	122	82	87	4.31	6.59	0.96	5.25	83.73	0.3	4.7	14392	4	1.5	1.1	2.45692	1	2	0.494881	95.3333	0.64	93.2352	0.947172	0	1	0	0	0	0	0	0	0	0	93.9526
525	35	171.7	66.9	22.69	118	84	78	3	4.49	1.12	5.49	85.99	0.7	7.3	44239	28	0.92	1.78	5.59506	1	1	0.454281	95.3333	1.21739	95.8216	0.972738	0	1	0	0	0	1	0	0	1	0	100.377
526	57	165	65.1	23.91	122	75	85	3.84	5.79	1.16	5.3	71.98	0.48	3.9	4608	9	0.98	0.92	17.2656	1	2	0.515152	90.6667	1.18367	109.36	0.814253	0	1	0	0	0	1	0	0	1	0	98.4459
527	43	172.6	78	26.18	125	77	94	2.93	4.72	0.78	5.04	81.12	0.92	6.2	11751	4	1	1.39	3.00911	1	1	0.544612	93	0.78	99.2443	0.917647	0	2	0	1	0	1	0	0	2	0	101.822
528	77	157.2	63	25.49	140	63	95	3.41	5.07	0.78	4.57	43.75	1.8	5.5	6601	3	1.03	1.12	4.01757	2	2	0.604326	88.6667	0.757282	151.335	0.49491	0	2	1	0	1	0	0	0	1	0	93.9708
529	28	167.5	62.2	22.17	118	63	71	2.73	4.7	0.32	5.32	83.47	0.2	2.5	17111	2	1.58	0.59	1.03325	1	1	0.423881	81.3333	0.202532	103.455	0.944231	0	1	0	0	0	0	0	0	0	0	109.297
530	40	166.9	70.7	25.38	109	67	88	3.52	5.38	1.42	4.31	75.44	0.25	6.1	23512	12	0.88	1.17	4.51174	1	1	0.527262	81	1.61364	109.959	0.853394	0	2	0	0	0	1	0	0	1	0	108.813
531	25	171.3	90.7	30.91	120	77	99	1.94	4.01	3.17	4.79	66.85	1.38	15.8	19258	4	0.77	3.36	1.83612	1	1	0.577933	91.3333	4.11688	138.853	0.756222	0	4	0	1	0	1	0	1	3	1	127.063
532	58	165.3	67.4	24.67	102	65	79	3.3	5.51	0.35	5.15	83.89	0.2	1.4	17235	3	1.84	0.32	1.53873	1	2	0.477919	77.3333	0.190217	90.2502	0.948982	0	1	0	0	0	0	0	0	0	0	87.9934
533	49	158.2	82.5	32.96	138	93	100	2.03	3.51	1.11	7.31	85.59	1.66	10	22710	54	0.96	3.25	21.0198	1	2	0.632111	108	1.15625	90.7413	0.968213	0	4	0	1	1	1	1	0	4	1	91.4898
534	54	175.1	65.5	21.36	129	85	85	2.66	5.14	2.86	5	86.43	2.62	2.8	8713	2	1.35	0.62	2.02915	1	2	0.485437	99.6667	2.11852	88.1085	0.977715	0	1	0	0	1	0	0	1	2	0	87.2954
535	46	159.6	80.1	31.45	148	94	92	2.91	4.45	0.76	4.47	91.28	2.09	9.1	27751	9	1.05	1.81	2.86692	1	2	0.576441	112	0.72381	84.7662	1.03258	0	2	0	1	1	0	0	0	2	0	86.4431
536	42	172.8	88.7	29.71	124	78	108	3.01	4.51	0.56	4.93	65.14	0.3	6.4	14541	13	1.05	1.4	7.90317	1	1	0.625	93.3333	0.533333	130.65	0.736878	0	2	0	1	0	0	0	0	1	0	113.968
537	63	164.1	64.4	23.91	159	88	86	3.88	5.92	1.71	5.25	84.85	0.2	1.6	4460	59	1.05	0.37	116.942	1	2	0.524071	111.667	1.62857	87.6843	0.959842	1	1	0	0	1	0	0	1	2	0	83.7957
538	37	164.6	64.4	23.77	124	78	86	3.86	5.73	0.92	4.58	68.19	1.59	5.3	21716	12	1.31	1.08	4.88488	1	1	0.522479	93.3333	0.70229	126.311	0.77138	0	1	0	0	0	0	0	0	0	0	115.842
539	43	167.6	64.6	23	115	76	84	4.01	5.67	1.07	5.11	103.68	0.4	6	18419	6	1.01	1.36	2.87964	1	1	0.501193	89	1.05941	73.3165	1.17285	0	1	0	0	0	1	0	0	1	0	75.6836
540	44	166.1	54.2	19.65	145	88	70	2.9	4.75	0.71	5.06	89.06	0.29	2.3	28275	14	1.25	0.52	4.37701	1	1	0.421433	107	0.568	88.0793	1.00747	0	1	0	0	1	0	0	0	1	0	90.315
541	57	153.6	54.3	23.02	139	91	80	3.6	5.65	1.24	4.98	84.96	0.77	3.4	7027	51	1.07	0.75	64.1582	1	2	0.520833	107	1.15888	89.1267	0.961086	1	1	0	0	1	0	0	0	1	0	87.2662
542	51	175.1	69.4	22.64	129	85	80	2.62	4.16	1.05	5.21	76.4	0.77	4.8	9726	2	0.94	1.11	1.81781	1	2	0.456882	99.6667	1.11702	103.65	0.864253	0	1	0	0	1	1	0	0	2	0	100.199
543	49	158.7	59.8	23.74	124	76	84	2.9	5.13	0.78	5.71	42.7	0.56	2	7323	3	1.6	0.51	3.62147	2	2	0.529301	92	0.4875	169.081	0.483032	0	1	1	0	0	0	1	0	1	0	115.315
544	42	164.9	65.3	24.01	90	57	83	3.08	4.85	0.5	4.95	96.43	1.83	2.2	23524	4	1.26	0.48	1.50315	1	1	0.503335	68	0.396825	80.5157	1.09084	0	1	0	0	0	0	0	0	0	0	83.1984
545	63	174.8	65.2	21.34	94	62	86	2.94	4.72	1.23	5.53	86.37	1	3.5	15666	8	1.16	0.86	4.51423	1	2	0.491991	72.6667	1.06034	85.784	0.977036	0	1	0	0	0	0	0	0	0	0	82.0161
546	54	177	74.5	23.78	125	75	95	3.6	5.23	1.28	5.39	86.15	1.16	2.9	12915	2	1.07	0.69	1.36895	1	2	0.536723	91.6667	1.19626	88.462	0.974548	0	1	0	1	0	0	0	0	1	0	87.6385
547	33	164.5	58.3	21.54	124	72	72	3.85	5.96	1.76	4.99	88.59	1.68	2.8	22963	5	1.11	0.62	1.92484	1	1	0.43769	89.3333	1.58559	93.3412	1.00215	0	1	0	0	0	0	0	1	1	0	98.1965
548	67	150.4	52	22.99	115	78	80	3.79	5.44	0.99	5.57	69.13	1.64	2.2	18140	4	1	0.54	1.94928	1	2	0.531915	90.3333	0.99	111.672	0.782014	0	1	0	0	0	1	0	0	1	0	93.3042
549	34	180.3	73	22.46	109	67	80	2.71	4.17	0.85	4.89	93.75	0.2	2.9	14948	5	1.1	0.63	2.95692	1	1	0.443705	81	0.772727	86.5791	1.06052	0	1	0	0	0	0	0	0	0	0	91.0585
550	31	170	71.8	24.84	114	67	90	2.89	4.66	0.96	5.06	72.48	0.22	6.2	15282	4	1.09	1.39	2.31383	1	1	0.529412	82.6667	0.880734	120.92	0.81991	0	1	0	1	0	0	0	0	1	0	117.837
551	42	160.5	70.2	27.25	141	96	93	4.11	5.82	1.79	4.78	70.35	0.9	8.1	21115	20	0.98	1.72	8.37319	1	1	0.579439	111	1.82653	118.816	0.795814	0	2	0	1	1	1	0	1	4	1	110.42
552	44	164.7	53.7	19.8	138	91	75	2.2	4.08	0.74	5.39	72.29	4.67	4.7	9630	5	1.32	1.13	4.58982	1	1	0.455373	106.667	0.560606	113.941	0.81776	0	1	0	0	1	0	0	0	1	0	107.669
553	52	163.9	56.9	21.18	106	70	78	3.42	5.43	0.77	5.03	86.82	0.2	1.3	15349	2	1.25	0.29	1.15187	1	2	0.4759	82	0.616	88.2142	0.982127	0	1	0	0	0	0	0	0	0	0	88.0499
554	40	166.4	71	25.64	154	111	90	2.76	4.26	0.71	5.68	84.52	0.66	8.1	9307	5	1.01	2.04	4.74911	1	1	0.540865	125.333	0.70297	95.5704	0.956109	0	2	0	1	1	1	1	0	4	1	98.9544
555	48	159	67.6	26.74	130	75	88	4.64	6.7	1.94	5.51	82.02	0.89	5	15142	15	1.2	1.22	8.7571	1	2	0.553459	93.3333	1.61667	95.9933	0.927828	0	2	0	0	1	0	0	1	2	0	97.005
556	45	171.2	62.2	21.22	123	70	80	2.81	4.72	0.79	5.38	73.15	0.26	5	6797	2	1.36	1.2	2.60115	1	2	0.46729	87.6667	0.580882	111.839	0.827489	0	1	0	0	0	0	0	0	0	0	106.397
557	56	165	60.6	22.26	136	86	85	2.69	4.34	0.92	5.15	78.92	0.27	3.9	20860	8	1.1	0.89	3.39022	1	2	0.515152	102.667	0.836364	97.9277	0.89276	0	1	0	0	1	0	0	0	1	0	95.4594
558	63	149	58.4	26.31	120	59	89	3.38	5.46	1.46	7.12	63.92	1.76	3.4	4598	2	1.27	1.08	3.84515	2	2	0.597315	79.3333	1.14961	98.2538	0.723077	0	2	1	0	0	0	1	0	1	0	88.9477
559	39	155	47.6	19.81	100	59	67	2.38	4.19	0.3	4.96	40.99	1.12	2.7	3819	2	1.41	0.6	4.62948	2	1	0.432258	72.6667	0.212766	185.243	0.463688	0	1	0	0	0	0	0	0	0	0	125.381
560	33	172	72.7	24.57	116	73	86	2.45	5.26	3.78	5.16	69.67	3.97	5.5	16657	5	1.07	1.26	2.65354	1	1	0.5	87.3333	3.53271	125.553	0.788122	0	1	0	0	0	0	0	1	1	0	118.097
561	37	174.8	66.4	21.73	121	74	77	2.56	4.64	1.55	4.57	84.99	1.31	3.2	9466	5	0.82	0.65	4.66934	1	1	0.440503	89.6667	1.89024	96.2525	0.961425	0	1	0	0	0	1	0	0	1	0	100.387
562	47	157.7	63.2	25.41	114	70	84	2.46	4.52	0.73	5.59	74.17	1.63	3.8	20091	6	0.97	0.94	2.63999	1	2	0.532657	84.6667	0.752577	109.092	0.839027	0	2	0	0	0	1	0	0	1	0	104.317
563	50	171.4	76.5	26.04	131	89	94	2.42	5.2	3.52	5.43	70.99	0.42	3.9	24908	75	0.93	0.94	26.618	1	2	0.548425	103	3.78495	113.885	0.803054	0	2	0	1	1	1	0	1	4	1	103.998
564	30	170.5	66.9	23.01	101	60	86	2.93	5.33	1	5.01	66.6	0.91	8.7	13245	5	0.99	1.94	3.33711	1	1	0.504399	73.6667	1.0101	135.017	0.753394	0	1	0	0	0	1	0	0	1	0	122.867
565	34	167.7	72.3	25.71	109	73	92	3.93	6.65	2.25	5.31	85.99	1.18	5	14641	4	0.93	1.18	2.41514	1	1	0.548599	85	2.41935	96.32	0.972738	0	2	0	1	0	1	0	1	3	1	101.085
566	49	167.8	80.9	28.73	145	79	98	4.31	6.27	1.99	5.67	105.78	4.13	8	22215	8	0.88	2.02	3.18343	1	2	0.584029	101	2.26136	69.8717	1.19661	0	2	0	1	1	1	1	1	5	1	70.822
567	36	154.7	47.4	19.81	129	93	65	1.68	3.83	0.25	4.94	50.57	0.2	3	6211	11	1.59	0.66	15.6561	2	1	0.420168	105	0.157233	145.012	0.572059	0	1	0	0	1	0	0	0	1	0	119.502
568	44	172.6	81.4	27.32	104	72	95	3.82	5.2	1.03	4.93	75.7	0.76	4.1	29612	10	0.78	0.9	2.98528	1	1	0.550406	82.6667	1.32051	107.641	0.856335	0	2	0	1	0	1	0	0	2	0	105.648
569	42	178.4	89.5	28.12	148	92	100	3.72	6.25	2.42	4.61	88.99	0.43	4.4	18155	4	1.05	0.9	1.94767	1	1	0.560538	110.667	2.30476	88.902	1.00667	0	2	0	1	1	0	0	1	3	1	91.6799
570	47	163.7	77.6	28.96	134	94	102	3.01	5.06	1.4	5.2	83.9	6.27	2.4	11530	9	1.41	0.55	6.90026	1	2	0.623091	107.333	0.992908	93.6984	0.949095	0	2	0	1	1	0	0	0	2	0	95.0486
571	46	169.8	75.8	26.29	131	77	95	3.78	5.71	2.28	6.4	69.09	2.51	4.1	17026	4	0.87	1.17	2.07682	1	2	0.559482	95	2.62069	119.533	0.781561	0	2	0	1	1	1	1	1	5	1	108.161
572	44	170.4	75.2	25.9	134	91	91	2.52	4.32	1.41	6.51	86.23	0.39	5.4	21781	8	1.07	1.56	3.24687	1	1	0.534038	105.333	1.31776	91.66	0.975452	0	2	0	1	1	0	1	0	3	1	93.9107
573	37	167	64.2	23.02	133	95	83	3.92	6.23	2.2	5.42	82.15	0.86	4.4	24008	10	1.27	1.06	3.68211	1	1	0.497006	107.667	1.73228	100.375	0.929299	0	1	0	0	1	0	0	1	2	0	104.597
574	46	179	70.1	21.88	122	78	87	2.69	4.25	1.25	4.92	98.88	0.3	4.1	3428	2	0.95	0.9	5.15753	1	2	0.486034	92.6667	1.31579	76.8003	1.11855	0	1	0	0	0	1	0	0	1	0	78.4763
575	57	172.7	58.9	19.75	114	73	80	2.89	4.31	0.58	7.39	82.33	0.53	4	17067	7	0.89	1.31	3.62571	1	2	0.463231	86.6667	0.651685	92.6531	0.931335	0	1	0	0	0	1	1	0	2	0	90.6476
576	54	167.1	66.3	23.74	113	70	85	2.42	5.26	4.47	4.8	87.04	0.47	3	8322	4	0.95	0.64	4.24898	1	2	0.508677	84.3333	4.70526	87.3471	0.984615	0	1	0	0	0	1	0	1	2	0	86.5562
577	39	160.1	63	24.58	146	93	87	2.69	4.45	2.81	5.36	79.81	0.97	4.6	36990	14	0.63	1.1	3.34577	1	1	0.54341	110.667	4.46032	103.044	0.902828	0	1	0	0	1	1	0	1	3	1	106.805
578	32	172	55	18.59	104	61	70	2.53	4.07	1.1	4.2	89.41	0.56	3.7	15791	12	0.94	0.69	6.71775	1	1	0.406977	75.3333	1.17021	92.7957	1.01143	0	1	0	0	0	1	0	0	1	0	97.7933
579	48	168.2	71.2	25.17	114	64	87	1.93	4.26	3.91	9.69	58.96	0.2	4.6	8161	4	0.84	1.98	4.3328	1	2	0.517241	80.6667	4.65476	144.261	0.666968	0	2	0	0	0	1	1	1	3	1	113.833
580	51	174.8	71.9	23.53	136	84	85	2.9	4.66	1.65	4.75	62.9	0.6	5.9	10858	7	1.05	1.25	5.69902	1	2	0.48627	101.333	1.57143	131.756	0.711538	0	1	0	0	1	0	0	0	1	0	108.535
581	48	163.8	74.4	27.73	108	70	91	3.72	5.07	0.9	4.52	90.12	1.48	4.1	14911	4	0.87	0.82	2.3714	1	2	0.555556	82.6667	1.03448	85.4611	1.01946	0	2	0	1	0	1	0	0	2	0	86.5654
582	45	174.9	90.8	29.68	132	81	101	3.15	4.26	0.83	5.07	82.09	1.92	4.4	10925	3	0.77	0.99	2.42746	1	2	0.577473	98	1.07792	97.0065	0.92862	0	2	0	1	1	1	0	0	3	1	98.9688
583	48	169.4	73.9	25.75	147	91	91	3.62	5.83	1.18	5.6	81.83	0.58	6	15199	27	1.21	1.49	15.7037	1	2	0.53719	109.667	0.975207	96.2684	0.925679	0	2	0	1	1	0	1	0	3	1	97.2774
584	48	170.2	83.1	28.69	129	83	101	3.72	5.72	1.74	5.07	93.77	4.76	7.1	23830	7	0.73	1.6	2.59673	1	2	0.59342	98.3333	2.38356	81.375	1.06075	0	2	0	1	0	1	0	1	3	1	82.5083
585	51	169.7	79.5	27.61	146	82	93	2.27	5.6	4.85	12.34	63.55	1.88	7.8	17448	8	0.92	4.28	4.05319	1	2	0.548026	103.333	5.27174	130.095	0.718891	0	4	0	1	1	1	1	1	5	1	108.078
586	43	157.3	73.8	29.83	126	81	95	4.93	6.69	1.52	4.84	63.3	0.63	3.1	18831	4	1.08	0.67	1.87775	1	1	0.603942	96	1.40741	134.784	0.716063	0	2	0	1	0	0	0	0	1	0	114.511
587	35	170.8	75.1	25.74	125	80	90	2.75	5.43	3.37	6.27	83.83	0.38	6.9	18005	4	0.76	1.92	1.9639	1	1	0.526932	95	4.43421	98.8774	0.948303	0	2	0	1	0	1	1	1	4	1	103.513
588	41	163.1	76.4	28.72	123	77	94	3.78	6.22	0.59	5.59	89.3	0.75	5.7	15454	13	1.59	1.42	7.43626	1	1	0.576334	92.3333	0.371069	88.904	1.01018	0	2	0	1	0	0	0	0	1	0	91.9388
589	59	171.8	77.9	26.39	138	78	94	3.59	5.53	1	6.26	111.31	9.37	11.9	11672	19	0.97	3.31	14.39	1	2	0.547148	98	1.03093	63.4679	1.25916	0	4	0	1	1	1	1	0	4	1	62.0733
590	44	173.9	75.1	24.83	107	69	89	3.15	5.02	1.48	4.86	100.57	3.8	3.9	16069	3	0.97	0.84	1.65038	1	1	0.511788	81.6667	1.52577	75.8117	1.13767	0	1	0	0	0	1	0	0	1	0	77.9725
591	48	165.5	74	27.02	127	81	99	3.65	5.55	0.99	4.4	86.28	1.52	5.1	15672	5	1.03	1	2.82032	1	2	0.598187	96.3333	0.961165	90.1789	0.976018	0	2	0	1	0	0	0	0	1	0	91.2447
592	46	168.5	88.9	31.31	148	91	103	3.95	5.74	1.58	5.99	84.34	3.07	12.9	20787	18	1.11	3.43	7.65478	1	2	0.611276	110	1.42342	93.4547	0.954072	0	4	0	1	1	0	1	0	3	1	95.1152
593	56	165.7	66.6	24.26	114	73	92	3.26	4.71	1.37	4.75	76.1	2.56	6.6	8314	2	0.76	1.39	2.12653	1	2	0.55522	86.6667	1.80263	102.425	0.86086	0	1	0	1	0	1	0	0	2	0	96.8977
594	33	172.4	84.5	28.43	118	67	94	2.7	4.71	3.01	5.21	89.43	1.85	8.2	36309	8	0.85	1.9	1.94773	1	1	0.545244	84	3.54118	92.2605	1.01165	0	2	0	1	0	1	0	1	3	1	97.0825
595	45	168.5	73.9	26.03	143	96	90	2.33	4.24	1.97	5.56	102.51	2.68	2.9	34507	23	1.21	0.72	5.89214	1	2	0.534125	111.667	1.6281	73.7479	1.15962	0	2	0	1	1	0	0	1	3	1	75.6587
596	52	168.6	60.4	21.25	122	73	82	3.5	5.47	0.83	5.98	91.87	0.27	4.9	21869	12	1.54	1.3	4.8507	1	2	0.486358	89.3333	0.538961	82.2696	1.03925	0	1	0	0	0	0	1	0	1	0	82.2324
597	40	166.1	73.6	26.68	136	78	87	2.49	4.29	0.97	5.33	92.46	0.44	6.5	14810	15	1.15	1.54	8.95341	1	1	0.523781	97.3333	0.843478	85.5469	1.04593	0	2	0	0	1	0	0	0	1	0	88.775
598	40	165.2	62.1	22.75	120	80	85	2.68	4.69	0.74	4.78	90.66	0.6	6.3	26115	7	1.37	1.34	2.36952	1	1	0.514528	93.3333	0.540146	87.6477	1.02557	0	1	0	0	0	0	0	0	0	0	90.9104
599	31	171.7	64.6	21.91	114	68	77	2.73	4.4	0.63	4.83	81	0.2	4.2	3159	2	1.2	0.9	5.59671	1	1	0.448457	83.3333	0.525	105.423	0.91629	0	1	0	0	0	0	0	0	0	0	110.976
600	49	167.4	77.5	27.66	139	89	92	3.54	5.3	1.3	6.24	77.7	0.63	9.1	14422	11	1.12	2.52	6.74248	1	2	0.549582	105.667	1.16071	102.243	0.878959	0	4	0	1	1	0	1	0	3	1	100.915
601	42	168.3	68.2	24.08	138	87	85	2.85	5.17	3.26	5.04	76.13	0.43	5.9	28471	16	0.75	1.32	4.96786	1	1	0.505051	104	4.34667	107.785	0.861199	0	1	0	0	1	1	0	1	3	1	106.894
602	36	175.1	82.1	26.78	133	92	95	3.73	6.25	2.3	5.06	89.35	2.54	6.5	27695	7	1.28	1.46	2.23434	1	1	0.542547	105.667	1.79687	90.9351	1.01075	0	2	0	1	1	0	0	1	3	1	95.1609
603	46	168.4	72.8	25.67	116	77	85	2.91	6.03	4.21	4.91	80.81	2.33	4.8	9640	7	1.13	1.05	6.41909	1	2	0.504751	90	3.72566	98.5178	0.91414	0	2	0	0	0	0	0	1	1	0	100.161
604	43	176.4	75.1	24.13	137	91	88	2.52	4.14	1.5	5.07	95.65	0.84	2.5	8605	8	0.9	0.56	8.21848	1	1	0.498866	106.333	1.66667	80.9849	1.08201	0	1	0	0	1	1	0	0	2	0	83.4312
605	37	170.1	71.9	24.85	117	72	87	2.77	4.76	2.35	5.24	96.91	1.42	2.3	16671	6	0.85	0.54	3.18157	1	1	0.511464	87	2.76471	81.8603	1.09627	0	1	0	0	0	1	0	1	2	0	85.6568
606	53	172.1	57.5	19.41	111	71	71	3.03	4.77	0.62	5.05	110.39	0.2	1.8	8108	3	1.11	0.4	3.27084	1	2	0.412551	84.3333	0.558559	65.3641	1.24876	0	1	0	0	0	0	0	0	0	0	65.3984
607	60	162.3	55.6	21.11	94	63	77	3.63	5.17	0.7	5.52	113.01	1.96	3.7	14093	4	1.12	0.91	2.50905	1	2	0.47443	73.3333	0.625	62.1048	1.27839	0	1	0	0	0	0	0	0	0	0	60.5196
608	42	175.7	76.6	24.81	110	69	91	2.21	4.3	2.2	4.58	98.33	0.65	2.8	31768	7	0.88	0.57	1.94787	1	1	0.517928	82.6667	2.5	78.6003	1.11233	0	1	0	1	0	1	0	1	3	1	81.2587
609	42	171	72.8	24.9	111	70	87	2.28	4.06	1.25	5.31	80.94	0.48	8.7	20623	5	1.07	2.05	2.14324	1	1	0.508772	83.6667	1.16822	99.9367	0.915611	0	1	0	0	0	0	0	0	0	0	102.815
610	45	169.3	76.7	26.76	112	64	92	3.8	5.57	0.66	4.73	83.19	0.26	3.6	33337	17	1.28	0.76	4.5079	1	2	0.543414	80	0.515625	95.4261	0.941063	0	2	0	1	0	0	0	0	1	0	97.3889
611	32	168.4	76.2	26.87	114	72	89	3.35	4.67	0.96	5.4	97.19	3.17	5.5	29316	11	0.9	1.32	3.31696	1	1	0.528504	86	1.06667	83.7169	1.09943	0	2	0	0	0	1	0	0	1	0	88.4098
612	30	165.4	55.2	20.18	105	44	72	2.61	4.82	0.4	5.21	51.74	0.2	4.6	10276	3	1.65	1.07	2.58077	2	1	0.435308	64.3333	0.242424	145.653	0.585294	0	1	0	0	0	0	0	0	0	0	123.712
613	38	159.9	59.5	23.27	109	74	85	1.84	3.86	1.23	4.96	97.7	3.34	3.8	16380	5	1.04	0.84	2.69841	1	1	0.531582	85.6667	1.18269	80.6583	1.1052	0	1	0	0	0	0	0	0	0	0	84.2264
614	36	168.5	71.7	25.25	116	77	90	2.97	5.11	1.75	5.21	62.28	0.24	3.6	12514	3	1.18	0.83	2.11923	1	1	0.534125	90	1.48305	141.957	0.704525	0	2	0	1	0	0	0	1	2	0	121.088
615	37	163.2	88.3	33.15	123	80	101	1.96	5.04	4.74	6.32	77.4	0.66	9	18794	3	1.04	2.53	1.41109	1	1	0.618873	94.3333	4.55769	108.03	0.875566	0	4	0	1	0	0	1	1	3	1	109.965
616	36	168.4	56	19.75	113	67	76	1.54	3.23	0.81	5.23	70.57	0.2	2	33542	9	1.09	0.46	2.37195	1	1	0.451306	82.3333	0.743119	121.67	0.798303	0	1	0	0	0	0	0	0	0	0	115.026
617	51	159.2	53.4	21.07	116	73	77	1.37	3.18	0.1	5.19	89.57	0.2	6	21255	9	1.4	1.38	3.74312	1	2	0.483668	87.3333	0.0714286	85.1798	1.01324	0	1	0	0	0	0	0	0	0	0	85.3898
618	79	173.6	77	25.55	131	69	97	2.61	4.63	1.33	5.16	78.01	0.81	6.6	6423	3	0.76	1.51	4.12891	1	2	0.558756	89.6667	1.75	93.4053	0.882466	0	2	0	1	1	1	0	0	3	1	81.6059
619	32	162.9	82.9	31.24	142	94	98	3.22	5.34	2.29	6.58	91.32	7.48	10.4	38643	20	1.09	3.04	4.57521	1	1	0.601596	110	2.10092	90.4066	1.03303	0	4	0	1	1	0	1	1	4	1	95.3259
620	41	157.3	60	24.25	141	83	79	2.65	5.31	2.69	5.19	69	0.6	4.1	2724	7	0.97	0.95	22.7166	1	1	0.502225	102.333	2.7732	122.217	0.780543	0	1	0	0	1	1	0	1	3	1	112.087
621	47	178.5	87.7	27.52	127	80	94	3.73	5.84	1.04	5.35	78.12	0.3	7.3	16101	3	0.99	1.74	1.6471	1	2	0.526611	95.6667	1.05051	102.326	0.88371	0	2	0	1	0	1	0	0	2	0	102.116
622	41	167.4	71.3	25.44	150	99	91	3.79	6.44	3.91	7.79	80.71	2.86	6.6	18688	21	1.13	2.29	9.93365	1	1	0.543608	116	3.46018	100.722	0.913009	0	2	0	1	1	0	1	1	4	1	103.897
623	42	171.4	75	25.53	118	74	92	2.66	4.11	1.28	5.17	74.66	0.29	8.3	17775	6	0.88	1.91	2.98397	1	1	0.536756	88.6667	1.45455	110.41	0.84457	0	2	0	1	0	1	0	0	2	0	107.754
624	50	164.8	63	23.2	110	68	81	2.55	4.23	1.79	5.96	94.36	1.18	9.8	15201	4	0.71	2.6	2.32616	1	2	0.491505	82	2.52113	80.1597	1.06742	0	3	0	0	0	1	1	1	3	1	80.7426
625	53	169.7	74.1	25.73	112	72	92	2.3	4.12	1.45	4.97	95.34	1.46	2.6	14282	3	0.9	0.57	1.85688	1	2	0.542133	85.3333	1.61111	78.323	1.07851	0	2	0	1	0	1	0	0	2	0	78.0774
626	42	163.9	73.2	27.25	120	83	88	2.38	5.11	3.65	5.16	88.3	0.53	8.8	9436	3	0.82	2.02	2.81051	1	1	0.536913	95.3333	4.45122	89.76	0.998869	0	2	0	0	0	1	0	1	2	0	92.5467
627	33	174	75.8	25.04	133	69	83	1.29	5.36	8.19	5.43	98.76	1.26	3.1	22170	8	0.91	0.75	3.1899	1	1	0.477011	90.3333	9	81.6269	1.11719	0	2	0	0	1	1	0	1	3	1	86.1065
628	46	180.6	90.1	27.62	130	76	103	2.41	4.37	1.97	5.53	112.94	2.52	7.2	35565	8	0.69	1.77	1.98847	1	2	0.570321	94	2.85507	65.1797	1.2776	0	2	0	1	1	1	0	1	4	1	66.8239
629	56	173.2	60.8	20.27	112	78	78	3.97	6.26	1.09	5.02	68.8	0.37	1.9	16701	7	1.39	0.42	3.70517	1	2	0.450346	89.3333	0.784173	115.998	0.778281	0	1	0	0	0	0	0	0	0	0	100.998
630	46	164.6	57.5	21.22	108	65	79	1.86	3.8	1.47	4.66	84.19	1.49	1.5	13738	6	0.98	0.31	3.86082	1	2	0.479951	79.3333	1.5	93.6602	0.952376	0	1	0	0	0	1	0	0	1	0	95.3201
631	44	175.3	64	20.83	115	76	87	3.23	5.63	1.66	5.76	69.93	3.69	4.8	18439	9	1.05	1.23	4.31477	1	1	0.496292	89	1.58095	118.705	0.791063	0	1	0	0	0	0	1	0	1	0	109.148
632	33	165	61.8	22.7	135	80	81	2.48	4.39	1.23	5.39	87.85	2.13	3.9	14705	2	1.13	0.93	1.20231	1	1	0.490909	98.3333	1.0885	94.3124	0.993778	0	1	0	0	1	0	0	0	1	0	99.1974
633	41	168.2	56.6	20.01	139	94	78	2.71	4.67	1.06	9.7	90.85	4.69	1.5	25230	19	1.35	0.65	6.65715	1	1	0.463734	109	0.785185	87.036	1.02771	0	1	0	0	1	0	1	0	2	0	90.0458
634	45	168.4	72.1	25.42	127	89	97	2.37	5.86	4.83	6	82.97	3.66	8.2	15980	7	0.93	2.19	3.87234	1	2	0.57601	101.667	5.19355	95.7385	0.938575	0	2	0	1	1	1	1	1	5	1	97.7012
635	45	180.2	76.8	23.65	127	80	89	3.45	5.69	1.82	5.23	78.97	1.04	4.6	16313	5	1	1.07	2.7095	1	2	0.493896	95.6667	1.82	101.758	0.893326	0	1	0	0	0	1	0	1	2	0	103.101
636	70	169.8	65.6	22.75	133	76	86	2.95	5.18	1.79	5.17	77.18	1.52	3.8	20790	8	0.91	0.87	3.40164	1	2	0.506478	95	1.96703	96.7179	0.873077	0	1	0	0	1	1	0	1	3	1	87.3147
637	46	165.8	69.7	25.36	110	69	90	3.4	5.19	2.09	4.78	75.09	1.06	6.2	18960	6	0.91	1.32	2.79747	1	2	0.542823	82.6667	2.2967	107.859	0.849434	0	2	0	1	0	1	0	1	3	1	104.522
638	42	164.8	76.5	28.17	137	80	99	3.75	6.33	2.42	6.51	76.8	2.22	12.2	12074	13	0.98	3.53	9.51797	1	1	0.600728	99	2.46939	106.626	0.868778	0	4	0	1	1	1	1	1	5	1	106.51
639	37	180.3	69.1	21.26	106	63	86	2.73	4.46	0.63	5.17	87.51	0.37	3.7	24301	6	1.04	0.85	2.18263	1	1	0.476983	77.3333	0.605769	92.8438	0.989932	0	1	0	0	0	0	0	0	0	0	96.9022
640	49	160.9	57.1	22.06	151	89	77	3.39	5.35	0.67	4.91	79.06	0.23	2.3	13593	5	1.3	0.5	3.25167	1	2	0.478558	109.667	0.515385	100.077	0.894344	0	1	0	0	1	0	0	0	1	0	100.198
641	46	157	59.9	24.3	147	99	82	3.77	6.22	2.31	5.89	62.88	4.78	6.4	14552	7	0.93	1.68	4.25234	1	2	0.522293	115	2.48387	134.265	0.711312	0	1	0	0	1	1	1	1	4	1	112.43
642	51	175.5	83.7	27.18	109	77	91	0.95	3.66	6	4.89	92.41	0.81	9.4	13780	4	0.65	2.04	2.56604	1	2	0.518519	87.6667	9.23077	81.9611	1.04536	0	2	0	1	0	1	0	1	3	1	82.2274
643	54	167.3	71.6	25.58	127	73	71.6	3.49	6.04	2.1	6.72	79.91	1.35	3.1	28602	75	1.32	0.93	23.1802	1	2	0.427974	91	1.59091	97.0626	0.903959	0	2	0	0	0	0	1	1	2	0	95.9785
644	45	173.2	56.7	18.9	118	69	74	2.41	4.64	0.75	5.01	68.75	0.2	3	19041	5	1.51	0.67	2.32131	1	2	0.427252	85.3333	0.496689	120.737	0.777715	0	1	0	0	0	0	0	0	0	0	109.144
645	47	163.6	68.8	25.71	131	89	89	4.97	6.9	2.26	5.33	82.87	1.61	7.9	13691	3	1.02	1.87	1.93704	1	2	0.54401	103	2.21569	95.1376	0.937443	0	2	0	0	1	1	0	1	3	1	96.4787
646	41	167.3	76.1	27.19	129	86	93	4.1	6.61	1.76	4.96	93.15	0.85	2	23498	3	1.36	0.44	1.12861	1	1	0.555888	100.333	1.29412	84.3918	1.05373	0	2	0	1	1	0	0	1	3	1	87.3647
647	42	170	73.4	25.4	130	86	86	4.27	6.35	2.44	5	69.48	0.6	4.4	12757	7	0.89	0.98	4.85067	1	1	0.505882	100.667	2.74157	120.654	0.785973	0	2	0	0	1	1	0	1	3	1	110.986
648	44	172.6	69.9	23.46	116	72	86	4.68	6.98	1.35	5.46	78.29	0.88	7.6	16585	4	1.26	1.84	2.13205	1	1	0.498262	86.6667	1.07143	103.264	0.885633	0	1	0	0	0	0	0	0	0	0	104.198
649	69	160.9	64.3	24.84	142	80	84	4.39	6.56	1.64	5.84	110.92	2.69	5.5	7100	5	1.05	1.43	6.22535	1	2	0.522063	100.667	1.5619	61.9818	1.25475	1	1	0	0	1	0	1	0	2	0	58.1086
650	59	153.7	55.2	23.37	136	88	86	3.49	5.44	1.39	5.12	54.11	10.65	9.3	3440	4	1.09	2.12	10.2791	2	2	0.559532	104	1.27523	122.107	0.612104	0	1	1	0	1	0	0	0	1	0	99.4351
651	48	167.4	69.2	24.69	112	72	89	2.33	4.23	1.3	5.49	84.02	0.48	4.3	19428	23	0.9	1.05	10.4653	1	2	0.531661	85.3333	1.44444	93.1815	0.950452	0	1	0	0	0	1	0	0	1	0	94.2203
652	37	170.7	71.9	24.68	141	99	89	4.55	6.5	0.87	5.22	72.82	1.41	11.3	26406	15	1.33	2.62	5.02159	1	1	0.521383	113	0.654135	116.476	0.823756	0	3	0	0	1	0	0	0	1	0	112.757
653	32	169.7	83.1	28.86	138	81	95	3.06	4.9	0.83	4.82	69.26	0.46	4.7	14743	25	1.33	1.01	14.9902	1	1	0.559811	100	0.62406	127.169	0.783484	0	2	0	1	1	0	0	0	2	0	119.218
654	35	172.6	67.8	22.76	112	67	87	4.78	6.89	1.04	5.07	94.82	0.62	3.8	16449	3	1.35	0.86	1.61226	1	1	0.504056	82	0.77037	84.9332	1.07262	0	1	0	0	0	0	0	0	0	0	89.1889
655	44	175.7	96.2	31.16	144	92	105	3.17	4.72	1.03	4.93	96.92	0.87	7.9	17843	4	1.04	1.73	1.98173	1	1	0.59761	109.333	0.990385	79.3502	1.09638	0	2	0	1	1	0	0	0	2	0	81.5365
656	36	176.1	63.8	20.57	137	87	81	2.74	5.17	3.35	5.18	79.62	0.85	3.2	29278	9	1.31	0.74	2.7174	1	1	0.459966	103.667	2.55725	104.838	0.900679	0	1	0	0	1	0	0	1	2	0	109.395
657	36	173.8	74.6	24.7	174	90	84	4.14	7.07	3.39	4.85	65.31	0.2	8.7	13487	5	1.14	1.88	3.27723	1	1	0.483314	118	2.97368	133.874	0.738801	0	1	0	0	1	0	0	1	2	0	118.747
658	33	170.6	81.1	27.87	144	86	92	4.77	6.83	2.67	5.26	77.44	1.52	9.9	26329	15	1.22	2.31	5.03627	1	1	0.539273	105.333	2.18852	110.195	0.876018	0	2	0	1	1	0	0	1	3	1	113.075
659	36	170.8	76.3	26.15	150	85	91	1.59	4.22	3.94	5.97	92.36	21.14	7.9	22401	10	0.93	2.1	3.94625	1	1	0.532787	106.667	4.23656	87.2921	1.0448	0	2	0	1	1	1	1	1	5	1	91.4244
660	29	165.2	75.5	27.66	139	90	87	2.73	4.82	2.45	5.28	92.53	1.27	12	29909	8	1.13	2.82	2.36451	1	1	0.526634	106.333	2.16814	90.5312	1.04672	0	4	0	0	1	0	0	1	2	0	95.819
661	30	171.6	67.3	22.85	137	84	81	1.33	3.38	0.71	5.02	78.28	13.19	3.6	20396	11	1.38	0.8	4.7676	1	1	0.472028	101.667	0.514493	110.609	0.88552	0	1	0	0	1	0	0	0	1	0	114.972
662	60	144.2	50	24.05	113	62	78	3.6	6.25	1.04	15.33	53.42	2.27	2.8	10171	13	1.6	1.91	11.2988	2	2	0.540915	79	0.65	123.683	0.604299	0	1	1	0	0	0	1	0	1	0	99.1569
663	38	169.7	76.7	26.63	149	94	90	2.84	5.54	3.33	5.28	76.51	1.46	7.7	23360	20	1.03	1.81	7.56849	1	1	0.530348	112.333	3.23301	109.061	0.865498	0	2	0	1	1	0	0	1	3	1	109.715
664	60	170.5	75.3	25.9	124	79	92	2.49	5.1	2.66	12.06	92.94	0.95	3.6	12869	13	0.89	1.93	8.92999	1	2	0.539589	94	2.98876	79.0513	1.05136	0	2	0	1	0	1	1	1	4	1	76.6579
665	42	178.4	72.6	22.81	133	84	79	3.18	5.22	0.56	4.77	86.13	0.21	3.6	15699	5	1.46	0.76	2.81547	1	1	0.442825	100.333	0.383562	92.5588	0.974321	0	1	0	0	1	0	0	0	1	0	95.3731
666	32	179.7	80.3	24.87	146	82	92	3.63	6.01	2.88	5.11	86.6	3.41	9.6	1742	58	1.01	2.18	294.328	1	1	0.511964	103.333	2.85149	96.5253	0.979638	1	1	0	1	1	1	0	1	4	1	101.643
667	39	161.3	66.6	25.6	124	76	83	4.08	6.16	1.18	5.08	99.73	0.2	2.6	18624	4	1.19	0.59	1.89863	1	1	0.514569	92	0.991597	78.2724	1.12817	0	2	0	0	0	0	0	0	0	0	81.5829
668	44	162.4	70.4	26.69	168	108	92	3.59	5.16	1.59	5.17	93.67	0.74	9.8	13806	15	0.88	2.25	9.60452	1	1	0.566502	128	1.80682	82.7613	1.05962	0	2	0	1	1	1	0	0	3	1	84.9691
669	46	154.7	53.1	22.19	122	73	80	2.85	5.41	0.32	5.07	57.6	0.2	10.3	4135	3	1.92	2.32	6.41354	2	2	0.51713	89.3333	0.166667	118.193	0.651584	0	1	1	0	0	0	0	0	0	0	106.726
670	46	173.6	75.6	25.09	122	83	86	3.22	4.97	1.06	4.91	91.69	0.53	3.2	7620	2	1.12	0.7	2.32021	1	2	0.495392	96	0.946429	84.2988	1.03722	0	2	0	0	0	0	0	0	0	0	85.976
671	41	159.7	61.9	24.27	128	83	80	2.79	4.42	0.51	5.49	60.65	0.34	5.4	7448	2	1.05	1.32	2.37379	2	1	0.500939	98	0.485714	113.21	0.686086	0	1	0	0	0	0	0	0	0	0	108.68
672	47	170.5	77.3	26.59	114	75	92	2.3	3.97	1.98	5.3	98.09	2.38	3.1	14998	3	0.75	0.73	1.76824	1	2	0.539589	88	2.64	77.2662	1.10962	0	2	0	1	0	1	0	1	3	1	78.6864
673	36	175	80.6	26.32	145	93	90	2.09	3.68	0.75	5.12	82.78	0.4	5.6	12140	8	1.03	1.27	5.82537	1	1	0.514286	110.333	0.728155	99.9222	0.936425	0	2	0	1	1	0	0	0	2	0	104.366
674	45	178.8	89.4	27.96	139	89	95	2.83	5.84	4.31	4.86	83.82	1.82	9.5	14181	71	1.09	2.05	44.2592	1	2	0.53132	105.667	3.95413	94.5418	0.94819	1	2	0	1	1	0	0	1	3	1	96.5046
675	43	155.7	51.3	21.16	115	72	78	3.54	4.99	0.98	5.15	50.78	0.31	3.7	11458	3	1.05	0.85	2.31454	2	1	0.500963	86.3333	0.933333	139.756	0.574434	0	1	0	0	0	0	0	0	0	0	113.613
676	45	166.1	68	24.65	129	85	83	3.28	5.11	1.35	4.84	92.75	0.38	3.8	14668	5	1.29	0.82	3.01336	1	2	0.499699	99.6667	1.04651	83.4391	1.04921	0	1	0	0	1	0	0	0	1	0	85.3872
677	43	151.6	47.2	20.54	126	82	70	2.45	4.6	0.79	4.91	54.7	0.66	1.1	4865	2	1.53	0.24	3.63412	2	1	0.461741	96.6667	0.51634	127.503	0.618778	0	1	0	0	0	0	0	0	0	0	110.867
678	42	175.8	93.8	30.35	126	79	99	2.2	4.13	1.02	5.05	69.77	1.12	8	17524	14	1.33	1.8	7.06231	1	1	0.56314	94.6667	0.766917	120.036	0.789253	0	2	0	1	0	0	0	0	1	0	110.796
679	48	151.6	49.7	21.63	96	66	78	1.53	3.41	0.6	4.9	44.78	0.44	1.9	11224	4	1.47	0.41	3.15039	2	2	0.514512	76	0.408163	160.032	0.506561	0	1	1	0	0	0	0	0	0	0	114.325
680	46	167	67.8	24.31	115	70	85	4.06	6.48	2.66	5.59	72.61	0.2	3.7	9202	3	1.09	0.92	2.88198	1	2	0.508982	85	2.44037	112.423	0.82138	0	1	0	0	0	0	0	1	1	0	105.974
681	41	163.2	80.4	30.19	155	105	99	2.73	4.79	3.54	5.4	96.61	2.32	9.3	16689	7	0.88	2.23	3.70783	1	1	0.606618	121.667	4.02273	80.6779	1.09287	0	2	0	1	1	1	0	1	4	1	83.5962
682	43	160	66	25.78	111	74	86	3.11	4.9	1.36	5.42	81.81	0.44	4.6	19967	7	1.07	1.11	3.09911	1	1	0.5375	86.3333	1.27103	98.2124	0.925452	0	2	0	0	0	0	0	0	0	0	100.785
683	40	156.2	51.3	21.03	101	72	69	2.61	4.41	0.52	5.05	52.15	0.32	3.6	3402	45	1.46	0.81	116.931	2	1	0.441741	81.6667	0.356164	137.002	0.589932	1	1	0	0	0	0	0	0	0	0	115.021
684	40	158.9	65.2	25.82	115	72	83	1.92	3.74	1.19	5.34	63.52	0.62	7.2	6241	3	1.31	1.71	4.24932	2	1	0.522341	86.3333	0.908397	107.406	0.718552	0	2	0	0	0	0	0	0	0	0	105.341
685	40	160.9	60.1	23.21	116	78	81	3.2	5.39	0.7	5.09	56.63	0.2	7.3	11508	12	1.64	1.65	9.21794	2	1	0.503418	90.6667	0.426829	123.754	0.640611	0	1	0	0	0	0	0	0	0	0	111.944
686	49	158.9	59.9	23.72	116	67	78	2.65	4.29	1.32	6.24	51.18	0.38	9	15081	7	0.86	2.5	4.10318	2	2	0.490875	83.3333	1.53488	135.211	0.578959	0	3	1	0	0	0	1	0	1	0	108.643
687	44	157.8	72.6	29.16	119	75	89	2.27	4.93	3.48	10.1	54.08	3.54	13.9	10575	4	0.89	6.24	3.34374	2	1	0.564005	89.6667	3.91011	128.778	0.611765	0	4	0	0	0	0	1	1	2	0	110.505
688	51	150.6	50.1	22.09	148	68	77	1.66	2.83	0.48	5.76	27.1	1.5	9.8	9204	6	0.91	2.51	5.76271	2	2	0.511288	94.6667	0.527473	294.204	0.306561	0	3	1	0	1	0	1	0	2	0	132.053
689	45	167.4	70.6	25.19	119	77	87	2.69	4.41	1.87	5.24	80.22	0.31	4.5	16894	7	0.95	1.05	3.66284	1	2	0.519713	91	1.96842	99.8045	0.907466	0	2	0	0	0	1	0	1	2	0	101.765
690	41	159	61.7	24.41	117	74	79	3.08	5.18	2.19	6.65	63.34	4.8	7.4	1517	2	1.03	2.19	11.6546	2	1	0.496855	88.3333	2.12621	107.307	0.716516	0	1	0	0	0	0	1	1	2	0	104.963
691	40	162.6	75.8	28.67	120	76	93	4	6.43	2.11	5.64	85.54	0.64	7.5	6789	2	1.23	1.88	2.60421	1	1	0.571956	90.6667	1.71545	94.1661	0.967647	0	2	0	1	0	0	1	1	3	1	97.5296
692	40	164.7	50.9	18.76	117	70	73	1.72	4.9	1.68	5.27	52.4	0.54	0.8	2574	2	1.24	0.19	6.86869	2	1	0.44323	85.6667	1.35484	136.196	0.59276	0	1	0	0	0	0	0	0	0	0	114.84
693	47	164.6	65.6	24.21	136	84	81	3.09	5.3	0.4	5.4	61.75	0.64	4.5	8495	2	1.55	1.08	2.08122	2	2	0.492102	101.333	0.258065	108.053	0.698529	0	1	1	0	1	0	0	0	1	0	103.58
694	48	169.7	70	24.31	123	81	70	3.19	5.07	1.84	5.09	97.47	5.96	4.2	16623	94	0.69	0.95	49.9886	1	2	0.412493	95	2.66667	77.5803	1.1026	1	1	0	0	0	1	0	1	2	0	78.7368
695	36	171	75.1	25.68	131	82	88	2.21	4.3	2.57	4.89	91.14	0.32	4.3	18375	5	0.78	0.93	2.40544	1	1	0.51462	98.3333	3.29487	88.7362	1.031	0	2	0	0	1	1	0	1	3	1	92.906
696	51	161.3	50.5	19.41	124	80	73	2.02	4.04	2.59	5.08	78.22	20.59	2.8	12346	5	0.81	0.63	3.58011	1	2	0.452573	94.6667	3.19753	100.682	0.884842	0	1	0	0	0	1	0	1	2	0	99.2345
697	38	176.2	71.8	23.13	124	91	82	3.71	5.47	1.11	4.89	80.41	1.11	12.2	11571	5	0.76	2.65	3.81989	1	1	0.46538	102	1.46053	102.571	0.909615	0	3	0	0	1	1	0	0	2	0	106.589
698	53	165.5	65.4	23.88	150	102	90	3.4	5.61	0.77	5.35	68.79	0.56	4.7	12657	7	1.79	1.12	4.88899	1	2	0.543807	118	0.430168	117.168	0.778167	0	1	0	1	1	0	0	0	2	0	103.155
699	36	171.6	71.9	24.42	106	68	85	3.68	5.87	2.15	5	81.59	1.44	7.7	23144	7	1.13	1.71	2.6737	1	1	0.495338	80.6667	1.90265	101.724	0.922964	0	1	0	0	0	0	0	1	1	0	106.209
700	38	168	78.3	27.74	135	81	97	3.99	6.06	1.27	5.27	92.54	1.26	7.3	20969	9	1.21	1.71	3.79417	1	1	0.577381	99	1.04959	86.2439	1.04683	0	2	0	1	1	0	0	0	2	0	89.937
701	38	159	53.1	21	102	68	75	2.38	4.55	0.46	4.72	44.61	0.2	3.6	8783	6	1.69	0.76	6.03894	2	1	0.471698	79.3333	0.272189	167.651	0.504638	0	1	0	0	0	0	0	0	0	0	122.798
702	43	168.4	78.3	27.61	149	92	94	3.84	6.35	2.43	5.63	94.37	1.22	5.8	26208	9	1.33	1.45	3.03571	1	1	0.558195	111	1.82707	82.3425	1.06753	0	2	0	1	1	0	1	1	4	1	84.8013
703	40	159.2	54.1	21.35	120	70	74	2.22	5.11	0.62	4.95	54.93	1.37	4.7	12795	2	2.2	1.03	1.38179	2	1	0.464824	86.6667	0.281818	128.497	0.62138	0	1	0	0	0	0	0	0	0	0	113.072
704	40	159.7	41.7	16.35	105	64	60	2.03	3.96	0.32	5.36	56.46	0.35	2.8	12218	6	1.38	0.67	4.34114	2	1	0.375704	77.6667	0.231884	124.214	0.638688	0	1	0	0	0	0	0	0	0	0	112.055
705	38	174.1	54.8	18.08	163	74	69	1.88	3.6	0.71	4.84	72.86	0.2	3	11150	2	1.01	0.65	1.58565	1	1	0.396324	103.667	0.70297	115.842	0.824208	0	1	0	0	1	1	0	0	2	0	111.942
706	51	159	63.2	25	137	80	87	1.96	5.21	6.93	5.95	80.68	1.3	5.4	20650	12	0.8	1.43	5.13705	1	2	0.54717	99	8.6625	96.9072	0.91267	0	2	0	0	1	1	1	1	4	1	96.8926
707	49	173.1	84.7	28.27	119	72	104	3.72	5.73	2.12	4.79	93.98	0.2	5.7	27057	8	0.9	1.21	2.61374	1	2	0.600809	87.6667	2.35556	80.8517	1.06312	0	2	0	1	0	1	0	1	3	1	81.7095
708	50	153.5	54.3	23.05	121	79	76	3.97	6.23	1.28	5.12	58.64	0.37	2.2	2910	2	1.26	0.5	6.0756	2	2	0.495114	93	1.01587	113.899	0.663348	0	1	1	0	0	0	0	0	0	0	103.159
709	46	169.1	70.3	24.58	119	71	88	2.52	4.61	1.41	5.14	79.66	3.93	3.8	28783	9	0.86	0.87	2.76413	1	2	0.520402	87	1.63953	100.276	0.901131	0	1	0	0	0	1	0	0	1	0	101.912
710	39	157	53.4	21.66	95	59	70	3.1	5.22	0.7	4.76	52.77	0.25	4.6	8315	2	1.24	0.97	2.12628	2	1	0.44586	71	0.564516	135.632	0.596946	0	1	0	0	0	0	0	0	0	0	115.382
711	48	161.7	82.8	31.67	122	76	98	0.44	10.03	19.99	7.16	42.12	0.68	7.3	9220	4	0.64	2.32	3.83514	1	2	0.606061	91.3333	31.2344	218.474	0.476471	0	2	0	1	0	1	1	1	4	1	130.709
712	25	159.5	51.7	20.32	106	65	77	1.96	3.66	0.88	5.38	68.14	0.69	3.7	4807	5	1.14	0.88	9.19492	2	1	0.482759	78.6667	0.77193	107.137	0.770814	0	1	0	0	0	0	0	0	0	0	107.521
714	48	174.7	82.4	27	122	82	92	3.12	5.06	1.32	5.14	92.4	0.22	4.5	27171	9	1.12	1.03	2.92812	1	2	0.526617	95.3333	1.17857	82.8665	1.04525	0	2	0	1	0	0	0	0	1	0	83.9896
715	40	168.4	65	22.92	124	70	84	2.78	4.58	1.27	4.83	74.13	0.23	2	18223	7	1.23	0.43	3.39571	1	1	0.498812	88	1.03252	112.362	0.838575	0	1	0	0	0	0	0	0	0	0	109.599
716	53	173.5	74.3	24.68	146	98	90	3.91	6.11	0.85	5.07	77.18	1.3	2.3	10802	7	1.43	0.52	5.72857	1	2	0.518732	114	0.594406	101.656	0.873077	0	1	0	1	1	0	0	0	2	0	98.3899
717	52	153.2	72.1	30.72	115	68	86	2.87	4.9	0.57	5.06	60.73	1.59	4.2	13312	10	1.31	0.94	6.64062	2	2	0.561358	83.6667	0.435115	108.319	0.686991	0	2	1	0	0	0	0	0	0	0	100.555
718	44	157.3	70	28.29	153	76	91	3.5	5.27	6.09	4.91	54.1	0.69	6.1	13937	10	1.11	1.33	6.34283	2	1	0.578512	101.667	5.48649	128.719	0.611991	0	2	0	0	1	0	0	1	2	0	110.491
719	41	162	77.5	29.53	172	105	95	4.31	7.24	3.74	5.85	86.3	2.26	5.5	26889	26	1.26	1.43	8.54773	1	1	0.58642	127.333	2.96825	92.733	0.976244	0	2	0	1	1	0	1	1	4	1	95.8167
720	50	162	79.5	30.29	131	91	101	3.76	5.26	1.26	5.18	122.03	1.87	15.7	22352	27	0.86	3.61	10.6782	1	2	0.623457	104.333	1.46512	58.364	1.38043	1	4	0	1	1	1	0	0	3	1	59.1675
721	43	169.7	77.7	26.98	132	75	90	1.88	3.75	1.8	5.31	117.03	0.32	4.1	21465	6	0.8	0.97	2.471	1	1	0.530348	94	2.25	63.138	1.32387	0	2	0	1	1	1	0	1	4	1	65.3741
722	43	155	49.2	20.48	145	88	74	3.34	5.76	2.32	5.2	77.46	0.42	2.4	8523	4	1.67	0.55	4.14877	2	1	0.477419	107	1.38922	82.9994	0.876244	0	1	0	0	1	0	0	1	2	0	81.1465
723	44	169.6	74.9	26.04	122	75	87	3.36	5.06	0.83	5.01	90.9	0.22	4.6	24366	7	1.04	1.02	2.5396	1	1	0.512972	90.6667	0.798077	85.8844	1.02828	0	2	0	0	0	0	0	0	0	0	88.1094
724	38	179.1	63.9	19.92	131	83	80	2.65	3.98	0.5	5.57	90.54	0.5	4.7	30579	9	0.92	1.16	2.60179	1	1	0.446678	99	0.543478	88.6008	1.02421	0	1	0	0	1	1	0	0	2	0	92.3444
725	49	154.5	58.8	24.63	141	94	80	3.33	5.68	1.74	5.38	90.85	4.12	4.4	4759	3	1.03	1.05	5.5726	1	2	0.517799	109.667	1.68932	84.3028	1.02771	0	1	0	0	1	0	0	1	2	0	85.1251
726	47	159.7	57.1	22.39	123	74	70	2.69	4.84	0.52	5.3	60.57	0.2	2.7	884	2	1.54	0.64	20	2	2	0.438322	90.3333	0.337662	110.656	0.685181	0	1	1	0	0	0	0	0	0	0	104.24
727	39	169.3	80.2	27.98	140	91	87	3.02	5.95	1.67	4.93	93.02	0.45	4.5	17969	5	1.96	0.99	2.45979	1	1	0.513881	107.333	0.852041	85.2975	1.05226	0	2	0	0	1	0	0	0	1	0	88.7505
728	42	160.3	55.5	21.6	105	63	70	1.31	3.58	2.35	5.67	65.71	3.22	4.5	5415	5	1.32	1.13	8.16251	2	1	0.436681	77	1.7803	102.11	0.743326	0	1	0	0	0	0	1	1	2	0	99.7008
729	40	181.4	95	28.87	122	82	101	2.75	4.74	2.11	5.66	73.63	0.58	2.9	20553	9	0.91	0.73	3.87097	1	1	0.556781	95.3333	2.31868	113.304	0.832919	0	2	0	1	0	1	1	1	4	1	109.904
730	48	152.6	60.3	25.89	107	66	79	2.37	4.27	0.51	4.95	49.62	0.27	5.1	11570	5	1.29	1.12	3.82022	2	2	0.517693	79.6667	0.395349	140.995	0.561312	0	2	1	0	0	0	0	0	0	0	110.529
731	36	168	65.9	23.35	124	79	85	3.28	5.2	1.48	5.38	72.28	0.2	3.5	11028	2	1.05	0.84	1.60319	1	1	0.505952	94	1.40952	118.128	0.817647	0	1	0	0	0	0	0	0	0	0	113.899
732	30	154.6	49.8	20.84	103	64	78	2.66	4.7	0.45	5.58	61.47	0.57	2.2	3513	2	1.48	0.55	5.03274	2	1	0.504528	77	0.304054	117.753	0.695362	0	1	0	0	0	0	0	0	0	0	116.893
733	49	176.2	62.6	20.16	105	66	79	3.5	5.48	0.54	4.7	89.14	0.2	4.2	27141	9	1.27	0.88	2.93136	1	2	0.448354	79	0.425197	86.3029	1.00837	0	1	0	0	0	0	0	0	0	0	87.1033
734	47	166.3	75.5	27.3	132	95	103	2.87	4.75	1.3	5.07	105.69	1.87	5.6	9003	5	0.82	1.26	4.90947	1	2	0.619363	107.333	1.58537	70.4688	1.19559	0	2	0	1	1	1	0	0	3	1	71.898
735	45	173.4	69.5	23.11	111	69	88	2.17	3.51	0.99	4.76	88.9	0.94	4.2	21776	5	0.98	0.89	2.02976	1	2	0.507497	83	1.0102	87.9205	1.00566	0	1	0	0	0	1	0	0	1	0	89.8779
736	44	160.2	53.5	20.85	94	63	73	4.1	5.85	1.5	4.62	55.04	0.67	2.8	9373	3	1.16	0.57	2.8294	2	1	0.45568	73.3333	1.2931	126.012	0.622624	0	1	0	0	0	0	0	0	0	0	109.867
737	37	169.6	71.3	24.79	137	81	88	2.54	4.27	1	4.72	62.73	0.22	5.8	12748	9	1.02	1.22	6.24098	1	1	0.518868	99.6667	0.980392	140.013	0.709615	0	1	0	0	1	1	0	0	2	0	119.885
738	36	172.8	83.9	28.1	121	74	102	2.54	4.86	3.1	5.26	82.92	0.64	6	9914	13	0.86	1.4	11.5917	1	1	0.590278	89.6667	3.60465	99.7141	0.938009	0	2	0	1	0	1	0	1	3	1	104.153
739	36	163.1	48.2	18.12	119	67	72	2.28	4.16	1.15	6.32	49.82	0.2	3.2	3373	4	1.44	0.9	10.4832	2	1	0.441447	84.3333	0.798611	147.711	0.563575	0	1	0	0	0	0	1	0	1	0	120.091
740	46	174.4	76.8	25.25	116	73	92	4.51	6.2	1.18	5.86	87.11	0.67	3.8	6719	2	1.23	0.99	2.63134	1	2	0.527523	87.3333	0.95935	89.8013	0.985407	0	2	0	1	0	0	1	0	2	0	91.4708
741	45	157.1	50.7	20.54	91	54	72	2.37	4.48	0.65	5.22	52.89	0.82	4.6	16309	5	1.55	1.07	2.71016	2	2	0.458307	66.3333	0.419355	131.832	0.598303	0	1	1	0	0	0	0	0	0	0	110.537
742	45	156.3	49.2	20.14	107	59	71	3.18	5.35	0.74	4.96	54.14	0.2	3.6	7300	3	1.67	0.79	3.63288	2	2	0.454255	75	0.443114	128.086	0.612443	0	1	1	0	0	0	0	0	0	0	109.691
743	46	174	90.4	29.86	138	90	103	2.62	4.6	1.24	5.48	83.63	0.31	6.9	9562	7	1.32	1.68	6.47145	1	2	0.591954	106	0.939394	94.4347	0.946041	0	2	0	1	1	0	0	0	2	0	96.0923
744	29	172.5	69.5	23.36	133	85	83	2.95	4.25	0.85	4.55	85	0.95	8.8	25035	10	0.66	1.78	3.53106	1	1	0.481159	101	1.28788	100.528	0.961538	0	1	0	0	1	1	0	0	2	0	106.174
745	39	163	85.2	32.07	137	87	102	2.78	5.38	4.01	5.79	83.68	3.67	9.1	10183	4	0.81	2.34	3.47245	1	1	0.625767	103.667	4.95062	97.1951	0.946606	0	2	0	1	1	1	1	1	5	1	100.863
746	38	156.5	51.1	20.86	96	52	76	3.31	5.18	0.31	5.01	58.6	0.2	5.9	11228	5	1.28	1.31	3.93659	2	1	0.485623	66.6667	0.242188	119.735	0.662896	0	1	0	0	0	0	0	0	0	0	112.258
747	55	168.2	60	21.21	120	73	80	3.02	4.95	0.57	4.86	78.56	1.08	3.2	14760	7	1.42	0.69	4.19241	1	2	0.475624	88.6667	0.401408	98.7999	0.888688	0	1	0	0	0	0	0	0	0	0	96.3131
748	67	155.9	59.3	24.4	154	89	77	5.63	7.96	1.05	5.01	43.88	2.51	1.8	5019	29	1.59	0.4	51.0779	2	2	0.493906	110.667	0.660377	154.583	0.49638	1	1	1	0	1	0	0	0	1	0	100.711
749	48	183.7	82.2	24.36	144	86	87	3.26	5.38	1.86	4.96	110.83	0.79	4.2	8460	3	0.99	0.93	3.13475	1	2	0.473598	105.333	1.87879	66.2081	1.25373	0	1	0	0	1	1	0	1	3	1	67.4112
750	29	169.7	64	22.22	135	89	78	3.48	5.75	0.67	4.43	88.55	0.21	1.7	23339	8	1.59	0.33	3.03012	1	1	0.459635	104.333	0.421384	95.5785	1.0017	0	1	0	0	1	0	0	0	1	0	101.05
751	38	177.6	87.4	27.71	122	77	94	3.09	5.33	2.6	5.23	72.91	1.08	4.7	9490	3	1.2	1.09	2.79452	1	1	0.529279	92	2.16667	115.744	0.824774	0	2	0	1	0	0	0	1	2	0	111.91
752	40	177.9	80.3	25.37	120	72	88	3.13	5.44	3.11	5.06	93.23	0.37	9.8	18859	8	0.78	2.2	3.74993	1	1	0.49466	88	3.98718	84.6759	1.05464	0	2	0	0	0	1	0	1	2	0	87.8893
753	39	154.9	56.2	23.42	115	71	84	2.35	4.09	0.57	4.82	47.13	0.2	6.8	18945	6	1.42	1.46	2.79968	2	1	0.542285	85.6667	0.401408	155.933	0.533145	0	1	0	0	0	0	0	0	0	0	119.754
754	41	169.3	82.8	28.89	140	78	96	4.56	5.69	1.12	6.84	64.72	3.26	10.9	21441	16	0.91	3.31	6.59671	1	1	0.567041	98.6667	1.23077	132.267	0.732127	0	4	0	1	1	1	1	0	4	1	115.077
755	37	160.7	65.4	25.32	120	70	80	3.33	5.34	1.9	5.42	58.83	0.58	9.6	10392	12	1.22	2.31	10.2079	2	1	0.497822	86.6667	1.55738	119.728	0.665498	0	2	0	0	0	0	0	1	1	0	112.903
756	38	168.8	81.7	28.67	155	103	96	2.72	4.8	2.49	5.94	64.88	8.8	10	19411	23	1.02	2.64	10.4745	1	1	0.56872	120.333	2.44118	133.67	0.733937	0	4	0	1	1	1	1	1	5	1	117.408
757	41	178.5	88	27.62	181	124	100	2.01	3.83	2.23	6.55	77.2	0.49	6.5	19982	32	0.95	1.89	14.1567	1	1	0.560224	143	2.34737	106.403	0.873303	0	2	0	1	1	1	1	1	5	1	107.032
758	48	163.2	72	27.03	111	70	95	2.79	4.05	1.24	5.13	94.23	4.05	8.4	17663	7	0.75	1.92	3.50337	1	2	0.582108	83.6667	1.65333	80.8851	1.06595	0	2	0	1	0	1	0	0	2	0	82.0216
759	42	160.1	46.2	18.02	118	72	65	2.71	4.61	0.9	5.09	56.45	3.08	3.2	15033	9	1.41	0.72	5.29236	2	1	0.405996	87.3333	0.638298	123.161	0.638575	0	1	0	0	0	0	0	0	0	0	110.498
760	49	157.7	57.1	22.96	121	69	81	3.32	5.16	0.7	4.82	58.8	0.2	3.4	10428	4	1.22	0.73	3.39087	2	2	0.513633	86.3333	0.57377	113.928	0.665158	0	1	1	0	0	0	0	0	0	0	103.794
761	37	157.6	49.3	19.85	111	76	75	2.47	4.17	0.52	4.86	46.76	0.21	2.6	3355	2	1.3	0.56	5.26975	2	1	0.475888	87.6667	0.4	158.948	0.528959	0	1	0	0	0	0	0	0	0	0	121.763
762	43	162.9	59.1	22.27	99	65	82	3.52	5.6	1.69	5.07	39.83	0.45	5.3	12622	9	1.16	1.19	6.30328	2	1	0.503376	76.3333	1.4569	188.598	0.450566	0	1	0	0	0	0	0	0	0	0	123.064
763	46	169	64.9	22.72	119	78	82	2.09	3.52	0.44	4.33	65.36	1.66	0.7	13226	5	1	0.13	3.3419	1	2	0.485207	91.6667	0.44	128.006	0.739367	0	1	0	0	0	1	0	0	1	0	110.656
764	36	168.7	70.9	24.91	122	78	86	3.61	5.9	1.95	4.96	76.11	0.81	2.7	19267	9	1.35	0.6	4.12934	1	1	0.509781	92.6667	1.44444	110.837	0.860973	0	1	0	0	0	0	0	1	1	0	111.508
765	46	169.4	67.6	23.56	111	73	86	1.73	5.2	7.46	4.89	86.95	0.2	5.2	33370	14	0.83	1.13	3.70872	1	2	0.507674	85.6667	8.98795	90.0052	0.983597	0	1	0	0	0	1	0	1	2	0	91.6743
766	52	148.6	50.1	22.69	116	74	82	2.34	4.05	0.34	4.6	69.17	0.59	3.2	13563	4	1.44	0.65	2.60709	2	2	0.551817	88	0.236111	92.2495	0.782466	0	1	1	0	0	0	0	0	0	0	87.3468
767	42	151.4	49.5	21.6	92	53	73	3.22	4.58	0.64	5.08	55.58	1.19	5.4	8946	4	0.92	1.22	3.9526	2	1	0.482166	66	0.695652	125.544	0.628733	0	1	0	0	0	0	0	0	0	0	111.064
768	27	172	65.4	22.11	130	77	77	3.84	5.4	0.92	4.9	79.13	1.08	6.7	20869	6	1.15	1.46	2.54157	1	1	0.447674	94.6667	0.8	111.223	0.895136	0	1	0	0	1	0	0	0	1	0	116.9
769	32	170.3	60.5	20.86	143	79	78	2.77	4.36	0.38	4.65	76.49	0.4	2.7	13642	4	1.21	0.56	2.592	1	1	0.458015	100.333	0.31405	112.505	0.865271	0	1	0	0	1	0	0	0	1	0	114.451
770	60	157.8	59	23.69	140	55	90	2.25	4.46	1.11	4.78	74.42	0.95	3.1	6481	2	1.33	0.66	2.72797	2	2	0.570342	83.3333	0.834586	82.1548	0.841855	0	1	1	0	1	0	0	0	1	0	75.5838
771	60	160.5	62.7	24.34	103	70	87	3.44	5.7	1.37	4.67	80.01	0.46	3.3	19764	7	1.13	0.68	3.13095	1	2	0.542056	81	1.21239	95.1023	0.90509	0	1	0	0	0	0	0	0	0	0	91.8782
772	60	154.8	62.5	26.08	133	83	95	2.37	3.96	1.29	5.19	41.98	6.71	7.7	7300	8	0.82	1.78	9.68767	2	2	0.613695	99.6667	1.57317	166.519	0.474887	0	2	1	0	1	0	0	0	1	0	107.339
773	40	172.8	75.6	25.32	105	76	88	3.86	5.77	1.4	5.26	102.57	0.99	4.8	14532	2	1.01	1.12	1.21663	1	1	0.509259	85.6667	1.38614	75.2649	1.16029	0	2	0	0	0	1	0	0	1	0	78.3079
774	38	168.1	76.2	26.97	134	89	90	3.1	4.79	0.71	5.41	93.95	0.92	7.7	30575	12	1.19	1.85	3.4695	1	1	0.535396	104	0.596639	84.6495	1.06278	0	2	0	1	1	0	0	0	2	0	88.3076
775	34	173.8	73.3	24.27	116	71	86	2.2	4.13	2.24	4.79	95.37	0.6	3.1	6765	2	0.82	0.66	2.61345	1	1	0.494822	86	2.73171	84.7679	1.07885	0	1	0	0	0	1	0	1	2	0	89.1918
776	42	169.1	63.9	22.35	144	80	77	2.85	4.76	1.01	5.1	92.34	0.2	1.9	21557	6	1.25	0.43	2.46045	1	1	0.455352	101.333	0.808	84.9391	1.04457	0	1	0	0	1	0	0	0	1	0	87.6741
777	44	171.8	69.1	23.41	146	103	84	4.24	6.62	1.53	4.51	94.08	1.2	1.6	23039	12	1.54	0.32	4.60437	1	1	0.488941	117.333	0.993506	82.3164	1.06425	0	1	0	0	1	0	0	0	1	0	84.5216
778	45	168.5	67.6	23.81	134	74	84	2.3	4.31	0.51	6.1	82.43	2.09	4.7	19298	5	1.39	1.27	2.29039	1	2	0.498516	94	0.366906	96.513	0.932466	0	1	0	0	1	0	1	0	2	0	98.4755
779	58	160.8	64.5	24.95	143	81	86	5.3	7.47	1.31	6.28	54.42	0.49	5.8	10803	11	1.26	1.62	9.0012	2	2	0.534826	101.667	1.03968	121.621	0.615611	0	1	1	0	1	0	1	0	2	0	99.9481
780	26	169.7	72.8	25.28	147	91	86	2.99	5.2	2.8	5.55	74.1	0.2	7.3	29345	18	1.05	1.8	5.42239	1	1	0.506777	109.667	2.66667	121.43	0.838235	0	2	0	0	1	0	0	1	2	0	120.946
781	53	161.2	51.1	19.66	129	87	76	3.41	5.35	0.74	4.92	81.9	1.63	4.7	5668	2	1.38	1.03	3.11927	1	2	0.471464	101	0.536232	94.4762	0.926471	0	1	0	0	1	0	0	0	1	0	93.8229
782	37	167.4	76.6	27.33	130	82	97	2.2	4.53	1.94	5.74	72.88	0.79	6.5	5769	2	0.89	1.66	3.06466	1	1	0.57945	98	2.17978	116.357	0.824434	0	2	0	1	1	1	1	1	5	1	112.718
783	39	162.2	56.6	21.51	117	68	74	3.13	4.78	0.8	5.49	52.11	0.53	4	3032	5	1.38	0.98	14.5778	2	1	0.456227	84.3333	0.57971	137.755	0.58948	0	1	0	0	0	0	0	0	0	0	115.861
784	45	167.3	66.5	23.76	128	84	87	5.07	6.81	0.92	5.3	75.63	11.52	3.8	14339	5	0.99	0.9	3.0825	1	2	0.520024	98.6667	0.929293	107.331	0.855543	0	1	0	0	0	1	0	0	1	0	104.949
785	42	149.6	49.4	22.07	108	71	81	2	3.68	0.64	4.78	47.56	0.68	1.5	16273	7	1.23	0.32	3.80262	2	1	0.541444	83.3333	0.520325	152.163	0.538009	0	1	0	0	0	0	0	0	0	0	116.906
786	56	152.9	90.3	38.63	157	78	111	2.16	3.87	1.6	6.65	40.3	5.85	13.9	5503	9	0.91	4.11	14.4576	2	2	0.725965	104.333	1.75824	177.303	0.455882	0	4	1	0	1	0	1	0	2	0	111.891
787	30	154.9	68.8	28.67	139	80	93	3.81	5.64	1.09	5.05	64.57	0.67	11.4	5835	2	1.28	2.56	3.02999	1	1	0.600387	99.6667	0.851562	140.274	0.73043	0	4	0	1	1	0	0	0	2	0	124.44
788	41	170.3	66.3	22.86	113	72	81	2.13	3.56	0.98	4.8	107.23	4.16	1.3	28413	8	0.91	0.28	2.489	1	1	0.475631	85.6667	1.07692	70.9352	1.21301	0	1	0	0	0	1	0	0	1	0	73.6929
789	55	148.1	53.9	24.57	120	75	77	1.78	3.63	0.8	5.06	53.07	1.69	4	8628	7	1.41	0.9	7.172	2	2	0.519919	90	0.567376	126.648	0.600339	0	1	1	0	0	0	0	0	0	0	102.924
790	44	181.7	74.4	22.54	128	87	90	2.37	5.39	2.2	5.52	56.3	0.32	4.3	36845	21	1.96	1.05	5.0384	1	1	0.495322	100.667	1.12245	155.115	0.636878	0	1	0	1	1	0	0	1	3	1	119.32
791	39	166.9	71.6	25.7	109	69	89	2.29	4.28	2.61	5.04	70.81	0.33	5.6	25409	10	0.74	1.25	3.47908	1	1	0.533253	82.3333	3.52703	119.438	0.801018	0	2	0	0	0	1	0	1	2	0	112.47
792	57	172.6	69.9	23.46	117	70	85	2.44	4.25	3.26	5.49	90.22	0.35	8.4	15266	2	0.69	2.05	1.15813	1	2	0.492468	85.6667	4.72464	82.7589	1.02059	0	1	0	0	0	1	0	1	2	0	81.1531
793	56	181	91	27.78	149	97	101	1.61	3.61	3.25	6.98	69.96	1.08	10.8	23987	9	0.75	3.35	3.3168	1	2	0.558011	114.333	4.33333	113.629	0.791403	0	4	0	1	1	1	1	1	5	1	100.307
794	51	167	76.9	27.57	138	86	97	2.8	4.47	1.16	7.34	71.95	0.64	7.8	20633	11	1.15	2.54	4.71284	1	2	0.580838	103.333	1.0087	111.617	0.813914	0	4	0	1	1	0	1	0	3	1	102.701
795	42	179.8	81.1	25.09	147	88	93	3.59	5.85	3.42	5.42	85.63	19.29	12.5	15452	2	0.97	3.01	1.14419	1	1	0.517241	107.667	3.52577	93.2262	0.968665	0	4	0	1	1	1	0	1	4	1	96.0468
796	46	164.8	72.7	26.77	125	82	91	2.47	4.18	2.24	5.8	103.6	0.34	7.4	30647	15	0.69	1.91	4.32669	1	2	0.552184	96.3333	3.24638	72.5058	1.17195	0	2	0	1	0	1	1	1	4	1	74.1745
797	43	160.3	58.9	22.92	107	69	79	1.95	3.8	0.5	5.16	83.74	0.2	2.7	18009	4	1.32	0.62	1.96346	1	1	0.492826	81.6667	0.378788	95.4267	0.947285	0	1	0	0	0	0	0	0	0	0	97.983
798	38	164.5	68.3	25.24	116	67	85	3.36	5.09	1.25	5.67	93.02	1.8	9.2	34834	32	1.03	2.32	8.1208	1	1	0.516717	83.3333	1.21359	85.695	1.05226	0	2	0	0	0	0	1	0	1	0	89.3762
799	40	170.8	77.7	26.63	121	72	86	2.93	4.54	1.48	5.64	80.55	0.41	5.3	19811	6	0.85	1.33	2.6773	1	1	0.503513	88.3333	1.74118	101.416	0.911199	0	2	0	0	0	1	1	0	2	0	104.881
800	52	173.4	70	23.28	121	81	85	3.68	5.47	1.31	6.32	90.24	0.79	3.4	17464	4	1.29	0.96	2.02474	1	2	0.490196	94.3333	1.0155	84.1072	1.02081	0	1	0	0	0	0	1	0	1	0	84.0316
801	52	168.5	64.4	22.68	126	73	80	2.73	4.69	1.4	5.11	75.69	0.27	3.9	9716	2	1.2	0.89	1.81968	1	2	0.474777	90.6667	1.16667	104.487	0.856222	0	1	0	0	0	0	0	0	0	0	99.8805
802	50	166.6	51.1	18.41	105	71	68	2.72	4.72	0.79	5.21	77.05	0.32	2.8	22481	8	1.58	0.65	3.14577	1	2	0.408163	82.3333	0.5	102.936	0.871606	0	1	0	0	0	0	0	0	0	0	100.555
803	49	161	62	23.92	108	54	82	2.75	4.61	0.48	5.13	71.9	0.2	3.3	5835	3	1.54	0.75	4.54499	2	2	0.509317	72	0.311688	88.8871	0.813348	0	1	1	0	0	0	0	0	0	0	85.1285
804	38	158.4	57	22.72	101	61	79	1.89	3.39	0.55	5.14	57.42	0.47	4.8	18207	5	1.12	1.1	2.42764	2	1	0.498737	74.3333	0.491071	122.778	0.649548	0	1	0	0	0	0	0	0	0	0	113.011
805	38	171.7	72.3	24.52	118	78	85	2.77	4.33	0.91	5.23	98.39	0.2	4.6	22816	4	1.19	1.07	1.54979	1	1	0.49505	91.3333	0.764706	79.9608	1.11301	0	1	0	0	0	0	0	0	0	0	83.5128
806	41	169	71.5	25.03	141	85	85	3.28	5.12	2.29	5.12	91.62	0.2	10.8	21405	10	1.21	2.46	4.12988	1	1	0.502959	103.667	1.89256	86.1342	1.03643	0	2	0	0	1	0	0	1	2	0	89.1317
807	40	171.7	75.8	25.71	133	79	84	3.91	5.8	1.5	5.79	100.74	0.39	5.8	20337	4	1.11	1.49	1.7387	1	1	0.489225	97	1.35135	76.9556	1.13959	0	2	0	0	1	0	1	0	2	0	80.0309
808	42	171.7	71.8	24.35	128	90	84	2.32	5.47	5.2	5.52	70.19	0.35	5.8	17864	7	1.03	1.42	3.46395	1	1	0.489225	102.667	5.04854	119.15	0.794005	0	1	0	0	1	0	0	1	2	0	110.523
809	54	171.8	76.1	25.78	133	88	91	3.3	5.49	2.48	5.28	67.57	1.17	5.4	14894	13	1.07	1.27	7.71586	1	2	0.529686	103	2.31776	119.384	0.764367	0	2	0	1	1	0	0	1	3	1	103.189
810	49	174.9	66.8	21.84	118	79	88	2.67	5.22	3.57	4.95	76.96	1.34	8	16196	5	0.76	1.76	2.72907	1	2	0.503145	92	4.69737	103.458	0.870588	0	1	0	0	0	1	0	1	2	0	101.312
811	54	173.4	60.4	20.09	104	60	77	2.21	3.86	1.06	5.64	73.58	1.07	3.5	14493	5	1.26	0.88	3.04975	1	2	0.44406	74.6667	0.84127	107.468	0.832353	0	1	0	0	0	0	1	0	1	0	99.6382
812	50	172.8	68	22.77	109	66	83	3.92	5.72	2.07	5.39	94.36	0.36	6.6	20494	5	0.93	1.58	2.15673	1	2	0.480324	80.3333	2.22581	80.1597	1.06742	0	1	0	0	0	1	0	1	2	0	80.7426
813	43	178.6	78.7	24.67	136	87	92	3.36	5.23	1.22	5	95.53	2.31	3.8	17687	8	1.27	0.84	3.99842	1	1	0.515118	103.333	0.96063	81.1104	1.08066	0	1	0	1	1	0	0	0	2	0	83.558
814	37	174.8	76.4	25	122	65	92	2.91	4.31	1.31	5.89	95.81	0.2	5.8	26317	14	0.87	1.52	4.70266	1	1	0.526316	84	1.50575	83.0216	1.08382	0	2	0	1	0	1	1	0	3	1	86.8472
815	45	169.9	71.6	24.8	110	66	88	1.62	3.02	0.26	5.58	94.95	1.73	4.8	11410	4	1.12	1.19	3.09904	1	2	0.517952	80.6667	0.232143	81.0599	1.0741	0	1	0	0	0	0	0	0	0	0	83.0011
816	40	154.1	49	20.63	106	68	66	2.56	3.99	0.44	5.06	49.72	0.2	2.5	22602	7	1.23	0.56	2.73781	2	1	0.428293	80.6667	0.357724	145.311	0.562443	0	1	0	0	0	0	0	0	0	0	116.841
817	50	163.5	67.6	25.29	123	78	89	3.62	6.1	3.81	5.52	63.97	6.13	3.3	14143	5	0.97	0.81	3.12522	1	2	0.544343	93	3.92784	129.5	0.723643	0	2	0	0	0	1	0	1	2	0	108.545
818	50	156	57.6	23.67	114	70	79	2.66	4.39	0.82	5.29	56.56	1.01	3	2395	4	1.29	0.71	14.7641	2	2	0.50641	84.6667	0.635659	119.09	0.639819	0	1	1	0	0	0	0	0	0	0	104.393
819	39	174.9	67.3	22	111	71	83	3.78	5.33	1.13	5.32	78.36	1.53	6.8	11650	2	1.15	1.61	1.5176	1	1	0.474557	84.3333	0.982609	105.402	0.886425	0	1	0	0	0	0	0	0	0	0	107.883
820	45	165.5	53.8	19.64	119	83	73	3.2	5.5	1.9	4.91	84.99	0.2	2.3	13530	4	1.12	0.5	2.61345	1	2	0.441088	95	1.69643	92.9384	0.961425	0	1	0	0	0	0	0	1	1	0	94.9007
821	47	173.8	80.4	26.62	119	83	93	3.29	5.76	1.9	5.33	77.97	0.25	3.9	28820	15	1.68	0.92	4.60097	1	2	0.535098	95	1.13095	102.569	0.882014	0	2	0	1	0	0	0	1	2	0	102.197
822	50	166	64.5	23.41	130	78	88	2.21	3.87	1.26	4.94	65.35	0.57	5	22435	15	1.09	1.1	5.91041	2	2	0.53012	95.3333	1.15596	99.6457	0.739253	0	1	1	0	1	0	0	0	1	0	94.8806
823	36	183.8	77.7	23	127	71	89	2.76	4.24	0.75	5.69	98.41	1.24	2.9	23641	6	1.23	0.73	2.24356	1	1	0.484222	89.6667	0.609756	80.7182	1.11324	0	1	0	0	0	0	1	0	1	0	84.6735
824	32	163.7	48.4	18.06	95	61	68	3.79	5.5	0.28	4.9	51.49	0.36	2.6	20728	15	1.53	0.57	6.39714	2	1	0.415394	72.3333	0.183007	144.844	0.582466	0	1	0	0	0	0	0	0	0	0	122.18
825	38	168.6	57.5	20.23	101	63	73	1.53	3.19	1.26	5.17	77.42	0.8	2.9	19113	5	1.02	0.67	2.31256	1	1	0.432977	75.6667	1.23529	107.482	0.875792	0	1	0	0	0	1	0	0	1	0	109.184
826	38	157	54.6	22.15	133	86	72	3.17	4.86	0.47	5.63	53.26	0.35	5	1817	2	1.35	1.25	9.73032	2	1	0.458599	101.667	0.348148	134.718	0.602489	0	1	0	0	1	0	1	0	2	0	115.843
827	37	169.2	88.9	31.05	123	83	99	2.05	5.13	6.39	14.19	80.61	2.11	5.6	25616	124	1.28	3.53	42.792	1	1	0.585106	96.3333	4.99219	102.747	0.911878	1	4	0	1	0	0	1	1	3	1	107.018
828	43	162.4	64.3	24.38	139	80	80	3.3	5.05	1.54	9.59	88.73	0.64	4.9	15009	16	1.04	2.09	9.42368	1	1	0.492611	99.6667	1.48077	88.8485	1.00373	0	1	0	0	1	0	1	0	2	0	91.3607
829	35	168	58.9	20.87	127	70	77	2.9	4.99	1.7	4.34	80.86	2.51	1.6	18083	8	1.45	0.31	3.91086	1	1	0.458333	89	1.17241	103.378	0.914706	0	1	0	0	0	0	0	1	1	0	108.127
830	42	174.8	74.5	24.38	105	73	91	3.58	4.97	1.12	5.06	72.43	0.77	5.5	29960	12	0.95	1.24	3.54072	1	1	0.520595	83.6667	1.17895	114.62	0.819344	0	1	0	1	0	1	0	0	2	0	109.105
831	40	171.1	67.3	22.99	121	79	80	3.24	4.67	0.84	5.06	107.37	0.39	5	17478	9	1.04	1.12	4.55201	1	1	0.467563	93	0.807692	71.1348	1.21459	0	1	0	0	0	0	0	0	0	0	74.0955
832	42	165	51.3	18.84	118	78	64	2.07	3.96	0.88	4.57	71.76	0.2	1.8	7686	2	1.36	0.37	2.30029	2	1	0.387879	91.3333	0.647059	91.5939	0.811765	0	1	0	0	0	0	0	0	0	0	89.63
833	82	155.8	37	15.24	147	81	64	1.99	4.13	0.64	5.41	118.05	1.07	5.2	16469	647	1.69	1.25	347.288	2	2	0.410783	103	0.378698	43.9628	1.33541	1	1	1	0	1	0	0	0	1	0	37.073
835	60	162.9	69.9	26.34	131	81	91	4.27	6.29	0.94	5.18	72.31	2.82	2.3	6059	3	1.58	0.53	4.37696	1	2	0.558625	97.6667	0.594937	107.751	0.817986	0	2	0	1	1	0	0	0	2	0	96.212
836	39	160.2	59.2	23.07	117	68	77	3.56	5.71	1.48	5.27	54.31	0.4	11	891	2	1.56	2.58	19.8429	2	1	0.480649	84.3333	0.948718	130.902	0.614367	0	3	0	0	0	0	0	0	0	0	114.295
837	41	173.2	74.1	24.7	125	74	87	5.46	7.39	2.5	5.4	67.06	0.53	5.8	16881	6	1.25	1.39	3.14199	1	1	0.502309	91	2	126.595	0.758597	0	1	0	0	0	0	0	1	1	0	113.409
838	31	165.2	59.7	21.88	116	67	79	3.11	4.46	0.66	4.92	103.66	0.51	3.6	18898	4	1.06	0.79	1.8711	1	1	0.478208	83.3333	0.622642	77.7575	1.17262	0	1	0	0	0	0	0	0	0	0	82.3591
839	44	153.7	61.6	26.08	139	81	83	3.6	5.19	1.17	5.48	72.05	0.2	6.4	13222	11	1.18	1.56	7.35441	2	1	0.540013	100.333	0.991525	90.3834	0.815045	0	2	0	0	1	0	0	0	1	0	87.9497
840	79	168.6	64	22.51	167	98	85	3	4.86	1	5.67	86.71	0.54	2.9	7220	2	1.32	0.73	2.44875	1	2	0.504152	121	0.757576	81.9799	0.980882	0	1	0	0	1	0	1	0	2	0	72.9498
841	77	150.8	52.4	23.04	165	62	84	2.51	5.1	2.76	5.69	73.62	0.92	3.1	22921	29	1.1	0.78	11.1845	2	2	0.557029	96.3333	2.50909	79.6219	0.832805	0	1	1	0	1	0	1	1	3	1	67.9581
842	47	157.8	59.2	23.77	129	74	83	3.69	5.39	0.64	5.29	55.07	0.2	3.4	13731	3	1.37	0.8	1.9314	2	2	0.525982	92.3333	0.467153	124.449	0.622964	0	1	1	0	0	0	0	0	0	0	107.556
843	33	175	69.8	22.79	122	75	84	3.94	5.93	1.83	4.7	88.06	1.18	3.5	29135	9	1.29	0.73	2.73074	1	1	0.48	90.6667	1.4186	94.0349	0.996154	0	1	0	0	0	0	0	1	1	0	98.9115
844	61	168.2	52.6	18.59	102	72	72	1.87	3.6	0.36	5.22	87.67	0.3	1.8	30448	14	1.35	0.42	4.06463	1	2	0.428062	82	0.266667	84.7048	0.991742	0	1	0	0	0	0	0	0	0	0	81.6876
845	48	155	56.5	23.52	125	73	77	2.93	4.71	0.58	5.34	56.85	0.33	2.4	12397	4	1.47	0.57	2.8523	2	2	0.496774	90.3333	0.394558	119.209	0.6431	0	1	1	0	0	0	0	0	0	0	105.692
846	46	164.8	72.1	26.55	112	77	91	3.09	4.94	1.58	5.5	70.97	2.68	6.1	9937	2	1.07	1.49	1.77921	1	2	0.552184	88.6667	1.47664	115.638	0.802828	0	2	0	1	0	0	0	0	1	0	106.974
847	58	165	53.3	19.58	104	72	72	3.04	4.62	0.72	4.68	77.78	0.69	0.9	15187	6	1.16	0.19	3.49246	1	2	0.436364	82.6667	0.62069	99.0776	0.879864	0	1	0	0	0	0	0	0	0	0	94.6922
848	32	173.1	90	30.04	138	90	100	2.53	4.35	2.69	5.18	90.28	1.64	8.4	29382	7	0.92	1.93	2.10605	1	1	0.577701	106	2.92391	91.6935	1.02127	0	2	0	1	1	1	0	1	4	1	96.6551
849	40	165.3	70.9	25.95	140	94	89	4.54	6.09	1	4.72	88.66	1.58	5.6	28924	6	1.2	1.17	1.83377	1	1	0.538415	109.333	0.833333	90.0939	1.00294	0	2	0	0	1	0	0	0	1	0	93.3956
850	30	167.9	67.6	23.98	130	85	79	3.33	5.61	2.16	6.15	82.35	0.72	3.8	20165	5	1.11	1.04	2.19192	1	1	0.470518	100	1.94595	103.903	0.931561	0	1	0	0	1	0	1	1	3	1	109.547
851	35	163.7	55.4	20.67	119	73	72	2	3.99	0.44	4.92	84.84	0.2	5.2	21662	4	1.63	1.14	1.63235	1	1	0.439829	88.3333	0.269939	97.4269	0.959729	0	1	0	0	0	0	0	0	0	0	102.025
852	40	171.4	60.2	20.49	118	75	73	2.92	4.61	0.55	4.84	75.91	0.2	3.8	24220	7	1.43	0.82	2.55491	1	1	0.425904	89.3333	0.384615	109.12	0.85871	0	1	0	0	0	0	0	0	0	0	108.535
853	47	174.4	58.4	19.2	101	66	80	3.77	6.02	0.68	4.9	71.34	0.32	2.8	5741	2	1.56	0.61	3.0796	1	2	0.458716	77.6667	0.435897	114.457	0.807014	0	1	0	0	0	0	0	0	0	0	105.998
854	41	164.4	61.5	22.75	132	90	83	3.78	5.36	1.86	4.89	92.47	0.41	6.1	24083	6	1.03	1.33	2.20238	1	1	0.504866	104	1.80583	85.1583	1.04604	0	1	0	0	1	0	0	1	2	0	88.1421
855	42	164.6	65.4	24.14	142	92	86	3.19	4.88	1.08	6.39	82.65	0.59	7	20627	14	1.28	1.99	5.9999	1	1	0.522479	108.667	0.84375	97.3915	0.934955	0	1	0	0	1	0	1	0	2	0	100.249
856	42	168.7	86.4	30.36	139	88	101	3.83	5.42	1.45	5.27	104.57	0.2	10.7	19879	30	1.16	2.51	13.3407	1	1	0.598696	105	1.25	72.8535	1.18292	0	4	0	1	1	0	0	0	2	0	75.4335
857	50	161.2	70	26.94	150	98	88	4.57	6.32	1.08	5.24	69.12	1.48	6.1	30460	12	1.38	1.42	3.4826	1	2	0.545906	115.333	0.782609	117.699	0.7819	0	2	0	0	1	0	0	0	1	0	105.145
858	47	151.9	53.1	23.01	106	62	75	2.56	4.02	0.72	5.06	59.66	0.23	3.8	19497	9	1.13	0.85	4.08063	2	2	0.493746	76.6667	0.637168	112.743	0.674887	0	1	1	0	0	0	0	0	0	0	104.76
859	46	160.8	70.6	27.3	127	74	87	2.52	4.46	1.2	5.81	66	0.28	4.6	7549	2	1.35	1.19	2.34203	2	2	0.541045	91.6667	0.888889	99.9163	0.746606	0	2	1	0	0	0	1	0	1	0	96.4237
860	39	173	63	21.05	90	59	76	1.56	2.82	1.35	5.03	84.37	0.2	3.3	35563	10	0.82	0.74	2.48573	1	1	0.439306	69.3333	1.64634	96.2152	0.954412	0	1	0	0	0	1	0	0	1	0	99.8662
861	37	177.7	78.8	24.95	117	77	89	2.5	3.82	0.8	5.37	83.98	0.95	10.3	13195	4	0.92	2.46	2.6798	1	1	0.500844	90.3333	0.869565	97.683	0.95	0	1	0	0	0	1	0	0	1	0	101.848
862	29	179.5	64.1	19.89	128	74	80	2.07	4.25	1.25	5.35	59.46	1.18	4.5	9896	3	1.66	1.07	2.67987	1	1	0.445682	92	0.753012	156.242	0.672624	0	1	0	0	0	0	0	0	0	0	129.636
863	40	170.7	68.7	23.58	122	81	77	2.93	4.72	1.04	4.81	92.52	0.9	2	25812	8	1.13	0.43	2.73981	1	1	0.451084	94.6667	0.920354	85.4785	1.04661	0	1	0	0	0	0	0	0	0	0	88.7054
864	37	166.3	67.1	24.26	143	82	80	3.14	5.22	1.14	5.28	82.84	18.04	5	21789	20	1.46	1.17	8.11419	1	1	0.481058	102.333	0.780822	99.3445	0.937104	0	1	0	0	1	0	0	0	1	0	103.545
865	40	170.4	78.7	27.1	132	92	99	2.88	5.38	3.63	4.75	74.66	0.68	6.7	10652	19	1.1	1.41	15.7679	1	1	0.580986	105.333	3.3	111.378	0.84457	0	2	0	1	1	0	0	1	3	1	109.279
866	44	176.3	76	24.45	118	80	92	1.67	4.52	5.01	5.02	89.8	4.94	4.1	9528	2	1.07	0.91	1.85558	1	1	0.521838	92.6667	4.68224	87.1845	1.01584	0	1	0	1	0	0	0	1	2	0	89.4159
867	43	159.7	71.9	28.19	127	76	90	3.15	5.16	0.85	5.21	52.47	0.21	1.6	4071	3	1.43	0.37	6.51437	2	1	0.563557	93	0.594406	134.223	0.593552	0	2	0	0	0	0	0	0	0	0	112.396
868	43	162.5	69.3	26.24	163	112	92	2.16	3.78	1.32	7.71	83.61	0.47	6.3	23334	45	1.01	2.16	17.0481	1	1	0.566154	129	1.30693	95.6099	0.945814	0	2	0	1	1	1	1	0	4	1	98.1672
869	41	162.8	62.9	23.73	129	78	77	3.29	5.02	1.22	4.95	51.45	0.49	8.6	12267	14	1.19	1.89	10.0889	2	1	0.472973	95	1.02521	138.691	0.582014	0	1	0	0	0	0	0	0	0	0	114.724
870	41	169.2	79.2	27.66	141	85	92	3.71	6.14	2.68	5.06	85.73	0.69	6.4	18351	14	1.12	1.44	6.74405	1	1	0.543735	103.667	2.39286	93.4945	0.969796	0	2	0	1	1	0	0	1	3	1	96.5874
871	47	161.4	61.3	23.53	111	71	83	3.78	6.16	1.73	5.37	85.25	0.54	5.2	22540	10	1.15	1.24	3.92192	1	2	0.51425	84.3333	1.50435	91.8709	0.964367	0	1	0	0	0	0	0	1	1	0	93.2318
872	44	178	82.6	26.07	125	78	97	3.98	5.55	0.91	5.42	84.53	1.6	5.7	18148	7	0.97	1.37	3.40974	1	1	0.544944	93.6667	0.938144	93.94	0.956222	0	2	0	1	0	1	0	0	2	0	96.1989
873	45	170.8	71.9	24.65	129	81	94	3.79	5.2	1.1	4.87	77.2	10.61	5.2	15578	9	0.96	1.13	5.1072	1	2	0.550351	97	1.14583	104.644	0.873303	0	1	0	1	0	1	0	0	2	0	104.066
874	38	169.2	79.6	27.8	125	81	90	3.2	4.87	0.89	4.91	66.39	2.74	5.4	17360	4	1.27	1.18	2.03687	1	1	0.531915	95.6667	0.700787	129.928	0.751018	0	2	0	1	0	0	0	0	1	0	116.303
875	44	169.4	79.6	27.74	128	76	89	1.42	4.09	4.19	5.55	92.08	0.6	5.7	28127	19	0.82	1.41	5.97149	1	1	0.525384	93.3333	5.10976	84.5283	1.04163	0	2	0	0	0	1	0	1	2	0	86.7461
876	47	174.8	74.6	24.41	120	79	91	2.05	3.39	1.51	5.21	93.12	0.2	5.8	26265	7	0.78	1.34	2.35599	1	2	0.520595	92.6667	1.9359	82.3864	1.05339	0	1	0	1	0	1	0	0	2	0	83.7917
877	44	166.7	82.9	29.83	137	96	96	4.45	6.28	1.99	6.39	84.41	0.98	7.9	16233	18	1.07	2.24	9.80225	1	1	0.575885	109.667	1.85981	94.1049	0.954864	0	2	0	1	1	0	1	1	4	1	96.3642
878	46	171.4	71.7	24.41	102	65	86	2.5	4.45	2.4	5.75	67.29	0.63	6	12018	3	0.96	1.53	2.20669	1	2	0.50175	77.3333	2.5	123.491	0.761199	0	1	0	0	0	1	1	1	3	1	109.341
879	44	167.3	63.8	22.79	107	65	70	2.25	3.96	0.37	5.11	55.14	0.36	6.4	5736	2	1.51	1.45	3.08229	2	1	0.41841	79	0.245033	125.73	0.623756	0	1	0	0	0	0	0	0	0	0	109.801
880	35	169.8	77.8	26.98	142	87	94	3.45	5.37	1.88	4.93	77.85	0.67	7.5	26101	44	1.16	1.64	14.9021	1	1	0.553592	105.333	1.62069	108.333	0.880656	0	2	0	1	1	0	0	1	3	1	111.255
881	44	170	71	24.57	120	87	81	3.83	5.92	1.41	5.92	86.99	0.43	4.6	23171	4	1.33	1.21	1.52605	1	1	0.476471	98	1.06015	90.6728	0.98405	0	1	0	0	1	0	1	0	2	0	92.9197
882	42	163.6	58.1	21.71	100	67	66	2.96	4.92	0.73	4.66	44.61	0.2	3.1	3502	2	1.43	0.64	5.04854	2	1	0.403423	78	0.51049	164.674	0.504638	0	1	0	0	0	0	0	0	0	0	119.395
883	29	170.7	59.8	20.52	117	74	74.5	3.47	5.49	1.64	5.11	84.44	0.48	7.1	23720	6	1.4	1.61	2.23609	1	1	0.436438	88.3333	1.17143	101.352	0.955204	0	1	0	0	0	0	0	0	0	0	107.026
884	34	163.4	59.2	22.17	112	69	83	3.29	5.79	0.65	4.93	65.68	11.72	4.6	14181	3	2.13	1.01	1.87011	2	1	0.507956	83.3333	0.305164	106.106	0.742986	0	1	0	0	0	0	0	0	0	0	105.522
885	45	176.2	76.8	24.74	111	60	83	3.05	5.11	1.24	4.45	99.08	0.33	1.5	27196	6	1.41	0.3	1.95029	1	2	0.471056	77	0.879433	76.911	1.12081	0	1	0	0	0	0	0	0	0	0	78.8367
886	40	165.9	71.2	25.87	120	75	83	3.19	5.34	1.8	5.33	76.51	0.73	5.7	12347	4	1.06	1.35	2.86385	1	1	0.500301	90	1.69811	108.065	0.865498	0	2	0	0	0	0	0	1	1	0	108.185
887	38	164.5	60.1	22.21	108	60	82	1.93	4.04	1.38	5.5	47.78	0.22	8.6	10488	5	1.18	2.1	4.21434	2	1	0.49848	76	1.16949	154.034	0.540498	0	1	0	0	0	0	0	0	0	0	120.055
888	45	155.8	64.4	26.53	102	67	82	3.91	6.23	1.79	5.46	59.19	1.97	8.9	39979	18	1.34	2.16	3.98009	2	2	0.526316	78.6667	1.33582	114.738	0.66957	0	2	1	0	0	0	0	1	1	0	106.519
889	42	164.1	69.2	25.7	126	86	93	2.6	5.32	3.94	5.39	90.62	1.59	5.8	12477	2	1.16	1.39	1.41701	1	1	0.566728	99.3333	3.39655	86.9329	1.02511	0	2	0	1	1	0	0	1	3	1	89.6899
890	22	155.4	57.3	23.73	132	83	82	2.55	4.36	1.31	5.43	46.88	1.75	12.4	21620	10	1.19	2.99	4.08881	2	1	0.527671	99.3333	1.10084	173.898	0.530317	0	3	0	0	1	0	0	0	1	0	135.18
891	51	177.8	73.8	23.34	121	78	86	3.66	5.43	1.71	6.79	88.2	1.85	3.2	6372	15	1.07	0.97	20.8098	1	2	0.48369	92.3333	1.59813	86.8154	0.997738	0	1	0	0	0	0	1	1	2	0	86.996
892	44	166.1	57.85	20.97	116	73	78	4.41	6.15	1.29	4.56	94.94	2.02	2.7	18620	14	1.14	0.55	6.64662	1	1	0.469597	87.3333	1.13158	81.3973	1.07398	0	1	0	0	0	0	0	0	0	0	83.5968
893	45	158.6	55.2	21.94	109	72	72	2.28	3.82	1.01	6.13	81	0.4	8	19562	11	1.08	2.18	4.97086	2	2	0.453972	84.3333	0.935185	77.9097	0.91629	0	1	1	0	0	0	1	0	1	0	75.8062
894	45	168.5	78.05	27.49	121	80	91	2.37	5.53	2.47	5.55	91	1.54	13.2	25967	6	1.35	3.26	2.04259	1	2	0.540059	93.6667	1.82963	85.4236	1.02941	0	4	0	1	0	0	0	1	2	0	87.3764
895	47	169.2	70.4	24.59	155	100	85	4.19	5.98	0.94	5.15	85.33	1.73	4.4	23625	11	1.19	1.01	4.11598	1	2	0.502364	118.333	0.789916	91.7646	0.965271	0	1	0	0	1	0	0	0	1	0	93.1262
896	46	159.4	55.3	21.76	109	69	66	2.8	4.52	0.4	5.06	63.48	1.09	3.8	3969	2	1.35	0.85	4.45452	2	2	0.414053	82.3333	0.296296	104.833	0.7181	0	1	1	0	0	0	0	0	0	0	101.07
897	32	163.3	48.05	18.02	96	57	68	2.15	4.16	0.49	5.04	45.53	0.57	2.5	18522	125	1.65	0.56	59.6588	2	1	0.416412	70	0.29697	168.588	0.515045	1	1	0	0	0	0	0	0	0	0	127.227
898	40	178.1	78.45	24.73	113	76	90	3.28	5.05	0.61	5.19	81.82	1.35	8.2	18708	4	1.43	1.89	1.8901	1	1	0.505334	88.3333	0.426573	99.477	0.925566	0	1	0	1	0	0	0	0	1	0	102.916
899	49	167.3	78.95	28.21	131	78	95	3.8	5.23	0.9	5.32	90.45	10.78	8.8	12105	7	1.11	2.08	5.11194	1	2	0.567842	95.6667	0.810811	84.7631	1.02319	0	2	0	1	1	0	0	0	2	0	85.5804
900	46	160.2	88	34.29	128	83	107	1.84	4.51	4.34	12.4	68.01	4.01	17.7	33584	15	1.21	9.75	3.94831	1	2	0.667915	98	3.58678	121.88	0.769344	0	4	0	1	0	0	1	1	3	1	108.864
901	32	175.4	83.1	27.01	125	80	82	4.04	5.88	2.26	4.95	77.15	3	7	6228	2	1.12	1.54	2.83879	1	1	0.467503	95	2.01786	111.318	0.872738	0	2	0	0	0	0	0	1	1	0	114.047
902	38	172.6	69	23.16	131	77	79	2.13	3.99	0.48	5.5	96.21	3.35	3.3	20757	3	1.48	0.81	1.27764	1	1	0.457706	95	0.324324	82.2025	1.08835	0	1	0	0	1	0	0	0	1	0	85.8059
903	65	170.6	67.6	23.23	131	78	93	3.26	5.21	1.61	5.36	65.44	0.61	2.8	11419	2	1.17	0.67	1.5483	1	2	0.545135	95.6667	1.37607	120.143	0.740271	0	1	0	1	1	0	0	0	2	0	96.7819
904	61	151.5	55.9	24.35	109	65	87	4.68	6.72	0.64	4.76	41.41	2.34	3.3	8906	13	1.64	0.7	12.9037	2	2	0.574257	79.6667	0.390244	168.852	0.468439	0	1	1	0	0	0	0	0	0	0	107.068
905	33	180.1	62.1	19.15	121	73	78	3.77	5.65	0.49	4.43	88.05	0.2	3.9	25995	6	1.43	0.77	2.04039	1	1	0.433093	89	0.342657	94.0481	0.996041	0	1	0	0	0	0	0	0	0	0	98.9251
906	39	168.9	77.9	27.31	111	72	97	3.17	5.77	2.95	5.59	79.93	4.09	9	11992	3	0.94	2.24	2.21147	1	1	0.574304	85	3.1383	102.853	0.904186	0	2	0	1	0	1	0	1	3	1	106.611
907	40	169.6	63.4	22.04	112	60	76	2.9	4.64	0.67	4.79	93.23	0.24	3.8	18984	5	1.22	0.81	2.32828	1	1	0.448113	77.3333	0.54918	84.6759	1.05464	0	1	0	0	0	0	0	0	0	0	87.8893
908	51	161.3	65.2	25.06	103	61	88	3.75	5.49	1.35	4.89	61.23	1.12	4.6	22436	11	1.06	1	4.33411	1	2	0.545567	75	1.27358	136.204	0.692647	0	2	0	0	0	0	0	0	0	0	109.742
909	56	168.3	72.9	25.74	146	96	93	3.88	5.85	1.51	4.95	87.58	2.14	4.3	26507	69	1.39	0.95	23.0113	1	2	0.552585	112.667	1.08633	86.1205	0.990724	0	2	0	1	1	0	0	0	2	0	84.7129
910	43	172.2	71.1	23.98	122	74	85	2.4	3.93	0.86	5	87.67	0.2	2.9	18107	4	1.12	0.64	1.95284	1	1	0.493612	90	0.767857	90.176	0.991742	0	1	0	0	0	0	0	0	0	0	92.6979
911	34	179.2	74.3	23.14	129	74	84	3.41	4.87	0.84	5.17	91.31	0.41	4.1	11437	3	1.05	0.94	2.31879	1	1	0.46875	92.3333	0.8	89.4429	1.03292	0	1	0	0	0	0	0	0	0	0	94.0084
912	36	175.7	76.4	24.75	136	86	91	4.25	5.78	1.12	4.52	74.45	0.86	4.3	27250	17	1.16	0.86	5.51486	1	1	0.517928	102.667	0.965517	113.894	0.842195	0	1	0	1	1	0	0	0	2	0	112.523
913	39	166	56.5	20.5	111	83	78	1.08	3.31	0.74	4.96	66.36	0.44	2.2	18254	6	1.59	0.48	2.90566	1	1	0.46988	92.3333	0.465409	129.398	0.750679	0	1	0	0	0	0	0	0	0	0	115.511
914	35	170.6	68.4	23.5	118	76	80	3.69	5.69	1.45	4.67	88.42	0.2	2.4	6164	2	1.14	0.5	2.86827	1	1	0.468933	90	1.27193	92.5824	1.00023	0	1	0	0	0	0	0	0	0	0	97.0517
915	39	165.3	71	25.98	123	80	89	2.77	4.47	1.51	5.34	72.63	3.16	13.7	9234	4	1.18	3.25	3.82933	1	1	0.538415	94.3333	1.27966	115.756	0.821606	0	4	0	0	0	0	0	0	0	0	111.303
916	41	175.6	75.7	24.55	136	84	86	3.05	4.47	0.82	5.37	63.12	0.33	4.7	10900	16	1.05	1.12	12.9761	1	1	0.489749	101.333	0.780952	136.416	0.714027	0	1	0	0	1	0	0	0	1	0	116.267
917	41	164.5	54.7	20.21	136	86	77	3.29	4.7	0.87	6.21	65.83	0.2	4.6	22373	11	1.02	1.27	4.34631	1	1	0.468085	102.667	0.852941	129.52	0.744683	0	1	0	0	1	1	1	0	3	1	114.275
918	46	156.4	58.2	23.79	130	79	78	2.71	4.38	1.37	5.34	62.11	0.49	7.5	17106	8	1.01	1.78	4.13422	2	2	0.498721	96	1.35644	107.694	0.702602	0	1	1	0	1	0	0	0	1	0	103.772
919	43	166.9	66.5	23.87	135	73	83	2.42	4.32	1.04	5.26	95.22	3.3	2.5	13453	2	1.26	0.58	1.31421	1	1	0.497304	93.6667	0.825397	81.4364	1.07715	0	1	0	0	1	0	0	0	1	0	83.887
920	31	169.9	74.9	25.95	131	82	88.5	2.28	4.33	3.56	5.23	103.54	1.04	8.5	29380	21	1.18	1.98	6.31858	1	1	0.520895	98.3333	3.01695	77.8687	1.17127	0	2	0	0	1	0	0	1	2	0	82.4746
921	47	172.6	77.5	26.01	92	58	85	2.28	4.38	2.55	6.66	99.28	10.87	4.1	31509	17	0.87	1.21	4.76943	1	2	0.492468	69.3333	2.93103	76.125	1.12308	0	2	0	0	0	1	1	1	3	1	77.5475
922	35	167.8	72.5	25.75	120	80	92	4.89	7.64	4.64	5.68	98.21	2.18	4.4	17186	8	1.33	1.11	4.11498	1	1	0.548272	93.3333	3.48872	81.3302	1.11097	0	2	0	1	0	0	1	1	3	1	85.4804
923	26	174.5	70	22.99	110	65	80	2.23	4.55	0.61	4.86	73.89	0.2	4.3	6409	2	1.89	0.93	2.75862	1	1	0.458453	80	0.322751	121.856	0.83586	0	1	0	0	0	0	0	0	0	0	121.087
924	38	167.2	64.3	23	126	79	83	3.01	4.62	1.19	5.25	70.66	0.84	3.4	2061	2	0.82	0.79	8.57836	1	1	0.496411	94.6667	1.45122	120.309	0.799321	0	1	0	0	0	1	0	0	1	0	113.362
925	41	172.9	89	29.77	159	106	100	2.66	5.38	5.04	6.19	72.8	8.85	13.5	14637	53	1.12	3.71	32.0093	1	1	0.578369	123.667	4.5	114.394	0.823529	1	4	0	1	1	0	1	1	4	1	109.645
926	46	170.4	78.8	27.14	138	92	95	4.24	6.42	2.24	5.41	95.84	0.63	4.1	17971	8	1.34	0.99	3.93523	1	2	0.557512	107.333	1.67164	79.8174	1.08416	0	2	0	1	1	0	0	1	3	1	81.4957
927	37	170.1	65.2	22.53	119	70	84	4.08	5.46	0.76	4.99	84.73	0.2	4.9	22460	9	1	1.09	3.5423	1	1	0.493827	86.3333	0.76	96.6171	0.958484	0	1	0	0	0	1	0	0	1	0	100.759
928	26	168.7	69.1	24.28	136	80	85	3.6	5.29	0.9	4.97	102.06	0.23	7.9	11251	4	1.32	1.75	3.14283	1	1	0.503853	98.6667	0.681818	81.7998	1.15452	0	1	0	0	1	0	0	0	1	0	86.9227
929	53	164.8	56.5	20.8	136	96	76	3.06	5.54	0.48	5.04	67.04	1.02	2.2	6050	2	1.99	0.49	2.92231	1	2	0.461165	109.333	0.241206	120.954	0.758371	0	1	0	0	1	0	0	0	1	0	104.254
930	51	147.1	57.6	26.62	157	80	84	4.89	7.61	3.75	4.96	53.78	3.45	8.2	10425	3	1.48	1.81	2.54388	2	2	0.57104	105.667	2.53378	126.283	0.608371	0	2	1	0	1	0	0	1	2	0	105.395
931	38	175.7	84.6	27.4	125	83	98	3.17	5.05	1.76	5.35	79.1	0.59	7.6	10918	3	1.02	1.81	2.42902	1	1	0.557769	97	1.72549	104.672	0.894796	0	2	0	1	0	1	0	1	3	1	108.224
932	44	164.8	55.8	20.55	146	97	83	2.87	4.36	0.65	5.14	47.66	0.2	9	1061	2	1.09	2.06	16.6635	2	1	0.503641	113.333	0.59633	150.511	0.53914	0	1	0	0	1	0	0	0	1	0	115.196
933	43	152.3	53.6	23.11	90	59	76	3.08	5.04	0.81	4.81	55	0.36	3.6	13241	4	1.32	0.77	2.67049	2	1	0.499015	69.3333	0.613636	126.645	0.622172	0	1	0	0	0	0	0	0	0	0	110.668
934	46	164.6	74.35	27.44	97	68	91	3.49	5.16	0.55	5.24	79.8	4.81	4.5	9396	6	1.27	1.05	5.64496	1	2	0.552855	77.6667	0.433071	100.059	0.902715	0	2	0	1	0	0	0	0	1	0	101.696
935	46	162.5	70.9	26.85	109	56	87	3.44	5.62	1.19	5.14	82.75	0.99	5.5	19991	8	1.63	1.26	3.53759	1	2	0.535385	73.6667	0.730061	95.6755	0.936086	0	2	0	0	0	0	0	0	0	0	97.3292
936	31	169.4	77	26.83	143	83	87	5.5	7.6	1.28	4.74	78.36	0.98	10.4	27741	6	1.39	2.19	1.91197	1	1	0.513577	103	0.920863	109.823	0.886425	0	2	0	0	1	0	0	0	1	0	114.119
937	31	171.6	62.4	21.19	111	61	76	2.35	4.29	0.6	5.28	60.41	3.14	5.6	10908	3	1.47	1.31	2.43124	2	1	0.44289	77.6667	0.408163	119.604	0.683371	0	1	0	0	0	0	0	0	0	0	116.741
938	42	173.3	83	27.64	120	83	98	3.93	5.83	2.04	5.41	69.57	2.72	7.5	21002	8	0.92	1.8	3.3673	1	1	0.565493	95.3333	2.21739	120.462	0.786991	0	2	0	1	0	1	0	1	3	1	110.927
939	40	175.2	70	22.8	132	81	84	4.01	5.83	0.93	5.41	93.51	0.53	5.4	12704	15	1.19	1.3	10.4377	1	1	0.479452	98	0.781513	84.3631	1.05781	0	1	0	0	1	0	0	0	1	0	87.5713
940	55	169.4	63.7	22.2	101	67	88	3.36	5.44	2.68	5.17	85.13	1.14	8.1	24481	7	0.88	1.86	2.52767	1	2	0.519481	78.3333	3.04545	89.4774	0.963009	0	1	0	0	0	1	0	1	2	0	88.2872
941	40	162.7	65.6	24.78	118	74	79	3.04	5.22	2.18	5.45	58.83	0.28	5.5	6919	3	1.06	1.33	3.83292	2	1	0.485556	88.6667	2.0566	118.068	0.665498	0	1	0	0	0	0	0	1	1	0	110.549
942	35	178	81.8	25.82	139	86	85	2.26	4.43	2.22	5.61	78.31	0.65	9.4	2734	3	0.99	2.34	9.70007	1	1	0.477528	103.667	2.24242	107.548	0.88586	0	2	0	0	1	1	1	1	4	1	110.986
943	45	168.7	64.7	22.73	121	70	77	4.43	5.95	0.72	4.89	94.28	0.54	4.9	24409	16	1.35	1.06	5.79458	1	2	0.456432	87	0.533333	81.7714	1.06652	0	1	0	0	0	0	0	0	0	0	83.7148
944	53	168	63.8	22.6	115	75	81	3.19	5.54	1.91	5.25	84.85	0.91	4	23472	11	1.28	0.93	4.14281	1	2	0.482143	88.3333	1.49219	90.4395	0.959842	0	1	0	0	0	0	0	1	1	0	89.8937
945	53	168	71	25.16	140	100	78	2.67	4.85	1.73	5.5	77.75	3.99	8.2	24426	86	1.49	2	31.1242	1	2	0.464286	113.333	1.16107	100.737	0.879525	1	2	0	0	1	0	0	1	2	0	98.0928
946	49	157.8	54.7	21.97	125	68	78	2.35	4.06	0.96	4.8	69.99	0.37	5.6	18109	9	1.15	1.19	4.3934	2	2	0.494297	87	0.834783	91.8899	0.791742	0	1	1	0	0	0	0	0	0	0	87.9451
947	46	168.5	64.8	22.82	105	73	85	3.21	5.58	2.95	5.28	82.71	0.86	7.8	22280	8	1.42	1.83	3.17415	1	2	0.504451	83.6667	2.07746	95.7326	0.935633	0	1	0	0	0	0	0	1	1	0	97.3861
948	54	169.6	77.1	26.8	130	89	90	2.85	4.61	0.79	5.85	83.9	0.78	8	28726	13	1.34	2.08	4.00056	1	2	0.53066	102.667	0.589552	91.3986	0.949095	0	2	0	1	1	0	1	0	3	1	90.4879
949	48	166.9	57.1	20.5	107	76	76	3.21	4.48	1.28	4.78	86.94	0.25	4.4	7249	2	0.74	0.93	2.43896	1	2	0.455362	86.3333	1.72973	89.3349	0.983484	0	1	0	0	0	1	0	0	1	0	90.4079
950	55	168	85	30.12	165	104	100	3.94	5.6	1.18	8.64	88.87	0.56	6	3030	53	1.21	2.3	154.627	1	2	0.595238	124.333	0.975207	84.8538	1.00532	1	2	0	1	1	0	1	0	3	1	83.8152
951	29	171	97.8	33.45	137	89	110	3.07	4.5	1.02	5.31	84.13	7.78	16.1	24487	9	1.11	3.8	3.24907	1	1	0.643275	105	0.918919	101.813	0.951697	0	4	0	1	1	0	0	0	2	0	107.503
952	45	171.6	57.6	19.56	114	70	73	2.55	4.23	0.46	5.48	80.79	0.2	4	17863	6	1.37	0.97	2.96927	1	2	0.425408	84.6667	0.335766	98.9363	0.913914	0	1	0	0	0	0	0	0	0	0	100.897
953	37	169.8	74.7	25.91	120	76	91	3.48	5.31	1.64	5.69	80.68	1.3	12	16694	51	1.13	3.03	27.0061	1	1	0.535925	90.6667	1.45133	102.637	0.91267	0	4	0	1	0	0	1	0	2	0	106.906
954	43	176	90.6	29.25	167	111	100	2.74	4.39	1.19	5.15	102.24	1.65	8.7	20109	41	1.17	1.99	18.0238	1	1	0.568182	129.667	1.01709	74.5928	1.15656	0	2	0	1	1	0	0	0	2	0	76.9742
955	51	165	73.5	27	122	74	93	2.66	4.12	1.25	5.84	93.95	0.2	9.9	28935	11	0.94	2.57	3.36064	1	2	0.563636	90	1.32979	80.3065	1.06278	0	4	0	1	0	1	1	0	3	1	80.6007
956	39	163.5	75.5	28.24	127	79	96	3.43	5.81	3.25	7.24	81.3	1.11	10.5	23651	10	1.06	3.38	3.73769	1	1	0.587156	95	3.06604	100.718	0.919683	0	4	0	1	0	0	1	1	3	1	104.443
957	49	177.7	92.6	29.32	142	93	99	3.06	5.47	3.35	15.12	82.81	3.45	9.7	16390	79	0.96	6.52	42.6089	1	2	0.557119	109.333	3.48958	94.515	0.936765	1	4	0	1	1	1	1	1	5	1	95.2161
958	29	168	54.4	19.27	116	70	69	2.53	4.28	0.32	4.8	61.9	0.29	3.8	16405	30	1.44	0.81	16.1658	2	1	0.410714	85.3333	0.222222	117.455	0.700226	0	1	0	0	0	0	0	0	0	0	117.414
959	29	177.2	65.9	20.99	101	63	83	3.26	4.82	0.5	4.95	92.78	0.2	4.6	26177	6	1.36	1.01	2.02621	1	1	0.468397	75.6667	0.367647	90.2303	1.04955	0	1	0	0	0	0	0	0	0	0	95.5069
960	53	158.5	55.9	22.25	122	75	75	3.22	4.8	1.26	5.56	51.84	0.2	5	6230	6	0.89	1.24	8.51364	2	2	0.473186	90.6667	1.41573	131.234	0.586425	0	1	1	0	0	0	0	0	0	0	105.188
961	42	162.5	57.3	21.7	110	76	76	2.98	4.58	0.88	4.62	81.08	0.29	3.5	16658	12	1.24	0.72	6.36811	1	1	0.467692	87.3333	0.709677	99.7238	0.917195	0	1	0	0	0	0	0	0	0	0	102.601
962	40	170.5	52.2	17.96	107	70	71	2.71	4.69	1.45	5.05	82.33	0.55	5.9	32091	13	1.26	1.32	3.58107	1	1	0.416422	82.3333	1.15079	98.7172	0.931335	0	1	0	0	0	0	0	0	0	0	102.146
963	42	166.8	72.4	26.02	145	86	85	2.76	4.79	2.19	4.9	90.27	3.25	7	15303	6	1.09	1.52	3.46599	1	1	0.509592	105.667	2.00917	87.349	1.02115	0	2	0	0	1	0	0	1	2	0	90.1105
964	41	171.4	93.4	31.79	124	77	94	2.69	4.27	1.2	5.28	89.21	1.15	9.3	23042	7	1.12	2.18	2.68553	1	1	0.548425	92.6667	1.07143	89.0147	1.00916	0	2	0	1	0	0	0	0	1	0	92.051
965	45	174.2	83	27.35	144	83	99	2.96	4.8	2.13	5.15	63.48	0.58	6.4	21987	78	1.01	1.46	31.3603	1	2	0.568312	103.333	2.10891	133.224	0.7181	1	2	0	1	1	1	0	1	4	1	112.781
966	48	151.9	71.2	30.86	150	98	100	2.53	4.37	1.47	5.62	101.65	0.2	7	26517	38	1.2	1.75	12.6681	1	2	0.658328	115.333	1.225	73.6627	1.14989	0	2	0	1	1	0	1	0	3	1	74.8394
967	49	156.6	67.8	27.65	105	62	90	4	5.57	0.71	5.25	57.64	0.9	4.2	12650	10	1.38	0.98	6.98814	2	2	0.574713	76.3333	0.514493	116.764	0.652036	0	2	1	0	0	0	0	0	0	0	104.476
968	42	167.3	64.7	23.12	124	77	82	3.6	4.81	0.98	5.11	82.89	0.2	6.1	13938	4	0.91	1.39	2.53695	1	1	0.490137	92.6667	1.07692	97.0436	0.93767	0	1	0	0	0	1	0	0	1	0	99.8984
969	28	168.7	64	22.49	109	64	82	2.74	4.72	0.71	4.82	74.11	0.49	5.5	13041	3	1.57	1.18	2.03359	1	1	0.48607	79	0.452229	119.809	0.838348	0	1	0	0	0	0	0	0	0	0	119.252
970	30	169.8	72.6	25.18	109	68	91	2.98	4.49	1.31	5.07	72.29	2.32	6.1	19232	6	1.07	1.37	2.7579	1	1	0.535925	81.6667	1.2243	122.026	0.81776	0	2	0	1	0	0	0	0	1	0	118.796
971	43	165.5	74.2	27.09	108	70	91	3.54	5.61	2.18	4.64	79.22	0.31	5.4	24128	8	0.82	1.11	2.93103	1	1	0.549849	82.6667	2.65854	102.19	0.896154	0	2	0	1	0	1	0	1	3	1	104.424
972	66	159.5	62.8	24.69	142	74	85	2.83	4.92	0.68	5.18	71.86	0.2	2.7	9293	196	1.67	0.62	186.446	1	2	0.532915	96.6667	0.407186	106.747	0.812896	1	1	0	0	1	0	0	0	1	0	92.4781
973	57	167.8	72.7	25.82	124	75	97	3.09	4.6	0.92	6.92	75	9.02	6.9	12210	8	1.08	2.12	5.79197	1	2	0.578069	91.3333	0.851852	103.952	0.848416	0	2	0	1	0	0	1	0	2	0	96.7969
974	52	173	74.2	24.79	159	99	91	2.63	4.51	1.56	5.83	98.72	0.31	9.9	19686	10	1.21	2.57	4.4905	1	2	0.526012	119	1.28926	75.2835	1.11674	0	3	0	1	1	0	1	0	3	1	75.3849
975	40	158.4	50.1	19.97	97	62	71	2.58	4.24	0.64	4.5	77.22	5.15	3.4	15350	37	1.12	0.68	21.3081	1	1	0.448232	73.6667	0.571429	106.84	0.873529	0	1	0	0	0	0	0	0	0	0	107.775
976	30	172	77.9	26.33	142	97	92	2.88	4.82	2.18	5.07	66.03	0.62	4.3	25159	14	1.01	0.97	4.91911	1	1	0.534884	112	2.15842	136.457	0.746946	0	2	0	1	1	1	0	1	4	1	123.302
977	47	159.7	62.5	24.51	96	63	86	2.61	4.99	2.7	4.94	78.05	0.9	5.5	23065	9	0.93	1.21	3.44938	1	2	0.53851	74	2.90323	102.439	0.882919	0	1	0	0	0	1	0	1	2	0	102.154
978	21	168.6	56.7	19.95	123	64	68	3.91	5.61	0.97	4.41	72.48	0.2	4.6	28440	5	1.2	0.9	1.55415	1	1	0.403321	83.6667	0.808333	129.65	0.81991	0	1	0	0	0	0	0	0	0	0	126.412
979	46	170.5	72.3	24.87	132	77	91	3.99	5.73	1.45	5.04	92.08	0.23	7.2	31791	7	1.06	1.61	1.94646	1	2	0.533724	95.3333	1.36792	83.8584	1.04163	0	1	0	1	1	0	0	0	2	0	85.5359
980	41	161.9	58.6	22.36	118	81	79	3.37	5.28	1.2	5.07	78.47	0.85	2.3	12476	4	1.13	0.52	2.83424	1	1	0.487956	93.3333	1.06195	104.282	0.88767	0	1	0	0	0	0	0	0	0	0	106.316
981	39	165.7	64.4	23.46	109	69	82	1.98	3.7	0.51	5.5	73.67	0.2	3.8	13404	4	1.16	0.93	2.63802	1	1	0.49487	82.3333	0.439655	113.743	0.833371	0	1	0	0	0	0	0	0	0	0	110.654
982	41	166.5	72.6	26.19	144	93	92	3.31	5.58	2.2	5.4	68.9	1.18	7.1	5829	6	1.04	1.7	9.09933	1	1	0.552553	110	2.11538	122.436	0.779412	0	2	0	1	1	0	0	1	3	1	112.154
983	41	175	54	17.63	95	65	72	2.35	3.72	1.04	5.1	88.55	0.73	3.9	17869	5	0.83	0.88	2.47356	1	1	0.411429	75	1.25301	89.8341	1.0017	0	1	0	0	0	1	0	0	1	0	92.8811
984	46	158.9	69.4	27.49	148	83	89	4.37	6.5	2.16	5.58	86.83	1.89	7.7	22862	8	1.25	1.91	3.09334	1	2	0.560101	104.667	1.728	90.1588	0.98224	0	2	0	0	1	0	0	1	2	0	91.8275
985	40	170.5	78.6	27.04	112	72	99	2.05	8.35	10.67	5.27	71.42	2.67	7.9	13227	7	1.2	1.85	4.67831	1	1	0.580645	85.3333	8.89167	117.646	0.807919	0	2	0	1	0	0	0	1	2	0	111.29
986	43	160.8	70.1	27.11	122	79	86	3.47	5.07	1.23	5.62	106.2	1.12	8	27319	6	1.09	2	1.94151	1	1	0.534826	93.3333	1.12844	71.1757	1.20136	0	2	0	0	0	0	1	0	1	0	73.5178
987	37	163.4	46.4	17.38	106	61	70.5	2.15	4.14	0.38	4.54	59.07	0.2	3.8	6579	9	1.52	0.77	12.093	2	1	0.431457	76	0.25	119.128	0.668213	0	1	0	0	0	0	0	0	0	0	112.752
988	45	172.3	77.7	26.17	114	78	92	2.88	4.45	1.24	5.48	89.72	1.6	8.1	22381	9	0.98	1.97	3.5548	1	2	0.533952	90	1.26531	86.93	1.01493	0	2	0	1	0	1	0	0	2	0	88.8858
989	50	169.2	65.7	22.95	107	66	87	2.58	4.19	0.86	4.76	81.49	0.2	2.3	25066	7	1.11	0.49	2.46868	1	2	0.514184	79.6667	0.774775	96.0598	0.921833	0	1	0	0	0	0	0	0	0	0	96.4043
990	46	168.7	76.6	26.92	120	83	90	3.07	5.04	2.01	5.44	84.45	0.22	6.8	17827	5	1.16	1.64	2.47939	1	2	0.533491	95.3333	1.73276	93.3045	0.955317	0	2	0	1	0	0	0	1	2	0	94.9654
991	44	162.2	65.3	24.82	139	94	86	5.04	7.25	1.76	5.18	87.76	0.8	4	27775	10	1.31	0.92	3.18272	1	1	0.53021	109	1.34351	89.6921	0.99276	0	1	0	0	1	0	0	1	2	0	91.9349
992	29	162.6	61.5	23.26	112	67	83	3.44	5.12	1.04	4.85	82.75	0.2	13.7	1417	7	1.15	2.95	43.6697	1	1	0.510455	82	0.904348	103.912	0.936086	1	3	0	0	0	0	0	0	0	0	109.675
993	46	166.6	62.9	22.66	100	65	81	2.1	3.69	0.47	5.74	52.64	0.2	4.8	8532	6	1.21	1.22	6.2166	1	2	0.486194	76.6667	0.38843	167.195	0.595475	0	1	0	0	0	0	1	0	1	0	120.951
994	36	171.6	73.8	25.06	124	82	85	3.83	5.81	0.91	4.82	88.23	0.35	1.6	27597	5	1.38	0.34	1.60162	1	1	0.495338	96	0.65942	92.3616	0.998077	0	2	0	0	0	0	0	0	0	0	96.6233
995	36	174.9	83.8	27.39	131	92	92	3.08	4.9	1.74	4.99	74.35	0.6	6.3	23860	8	1.19	1.4	2.96396	1	1	0.526015	105	1.46218	114.083	0.841063	0	2	0	1	1	0	0	1	3	1	112.585
996	44	162.2	67.3	25.58	126	88	87	2.41	4.14	1.3	5.12	97.91	0.91	4.3	13997	2	1.23	0.98	1.26313	1	1	0.536375	100.667	1.05691	78.3613	1.10758	0	2	0	0	1	0	0	0	1	0	80.5408
997	40	169.1	62.5	21.86	107	67	83	2.15	4.56	2.67	5.45	79.57	0.55	3.4	3460	6	1.01	0.82	15.3295	1	1	0.490834	80.3333	2.64356	102.96	0.900113	0	1	0	0	0	1	0	1	2	0	106.444
998	37	170.8	76.9	26.36	140	90	87	1.41	6.69	8.2	14.99	54.36	2.66	4.2	9386	10	1.29	2.8	9.41828	1	1	0.509368	106.667	6.35659	167.077	0.614932	0	4	0	0	1	0	1	1	3	1	127.153
999	45	167.2	72.7	26.01	134	86	91	4.13	6.32	1.55	5.23	92.56	1.95	11.5	21864	6	1.19	2.67	2.42591	1	2	0.544258	102	1.30252	83.6505	1.04706	0	4	0	1	1	0	0	0	2	0	85.5991
1000	45	160	58.8	22.97	119	68	79	2.66	4.78	0.64	5.04	59	0.22	5.7	16308	9	1.57	1.28	4.87859	2	2	0.49375	85	0.407643	115.194	0.667421	0	1	1	0	0	0	0	0	0	0	106.632
1001	48	172.4	75.2	25.3	155	106	95	4.33	6.45	2.67	6.95	78.52	0.2	6.2	11165	5	1.1	1.92	3.9588	1	2	0.551044	122.333	2.42727	101.301	0.888235	0	2	0	1	1	0	1	1	4	1	101.189
1002	48	174.1	82.1	27.09	112	74	96	3.57	5.05	1.23	4.97	84.09	1.71	9.5	23541	5	0.71	2.1	1.87758	1	2	0.551407	86.6667	1.73239	93.0858	0.951244	0	2	0	1	0	1	0	0	2	0	94.1255
1003	40	162.9	67.3	25.36	128	64	86	3.68	6.31	2.07	4.7	109.45	0.45	6.4	21557	6	1.09	1.34	2.46045	1	1	0.527931	85.3333	1.89908	69.4703	1.23812	0	2	0	0	0	0	0	1	1	0	72.3964
1004	47	160.8	65.6	25.37	128	69	87	5.26	7.65	1.84	5.56	82.43	1.06	6.5	18043	9	1.5	1.61	4.40947	1	2	0.541045	88.6667	1.22667	95.7647	0.932466	0	2	0	0	0	0	0	1	1	0	97.1017
1005	48	162.3	51.1	19.4	101	65	70	2.6	4.59	0.32	4.53	55.47	0.2	2.6	884	2	1.54	0.52	20	2	2	0.4313	77	0.207792	122.879	0.627489	0	1	1	0	0	0	0	0	0	0	106.549
1006	50	170.5	74.2	25.52	119	76	93	3.42	4.92	0.85	5.6	78.3	0.62	4	19302	21	1.08	1	9.61766	1	2	0.545455	90.3333	0.787037	100.912	0.885747	0	2	0	1	0	0	1	0	2	0	99.8921
1007	35	164.8	60.8	22.39	137	86	79	4.48	6.85	2.3	5.34	75.65	0.84	5.3	22672	7	1.05	1.26	2.72936	1	1	0.479369	103	2.19048	112.233	0.855769	0	1	0	0	1	0	0	1	2	0	112.574
1008	50	162.7	65	24.55	125	80	88	3.89	5.94	1.62	6	75.22	0.67	8.6	8369	4	1.18	2.29	4.22512	1	2	0.540873	95	1.37288	106.035	0.850905	0	1	0	0	0	0	1	0	1	0	101.553
1009	43	158.3	53	21.15	133	83	75	2.67	4	1.18	5.65	63.37	0.23	5.2	18630	9	0.79	1.31	4.27053	1	1	0.473784	99.6667	1.49367	134.6	0.716855	0	1	0	0	1	1	1	0	3	1	114.459
1010	33	172.4	58.4	19.65	119	74	87	3.18	4.98	0.86	4.31	83.68	0.2	2.6	23354	6	1.15	0.5	2.27113	1	1	0.50464	89	0.747826	100.145	0.946606	0	1	0	0	0	0	0	0	0	0	105.205
1011	39	171.2	75.1	25.62	147	96	95	3.16	6.64	4.99	15.93	66.36	5.64	6.6	35351	15	1.09	4.67	3.75095	1	1	0.554907	113	4.57798	129.398	0.750679	0	4	0	1	1	0	1	1	4	1	115.511
1012	42	175.4	61.7	20.06	121	79	84	3.72	6.47	3.43	5.43	64.91	0.2	4	18688	6	1.05	0.97	2.83818	1	1	0.478905	93	3.26667	131.222	0.734276	0	1	0	0	0	0	0	1	1	0	114.133
1013	43	180.1	93.4	28.8	135	86	100	2.98	4.61	1.18	5.02	70.41	0.74	5.8	7911	5	1.14	1.29	5.58716	1	1	0.555247	102.333	1.03509	118.192	0.796493	0	2	0	1	1	0	0	0	2	0	109.609
1014	42	171.3	62.1	21.16	128	88	83	4.16	5.67	1.14	5.38	72	1.53	6.3	18737	14	1	1.51	6.60511	1	1	0.48453	101.333	1.14	115.465	0.81448	0	1	0	0	1	1	0	0	2	0	109.373
1015	64	165	56.7	20.83	121	74	83	3.32	5.06	0.59	5.82	57.79	0.46	4.8	5651	3	1.27	1.24	4.69297	1	2	0.50303	89.6667	0.464567	140.452	0.653733	0	1	0	0	0	0	1	0	1	0	102.573
1016	62	149.6	59.5	26.59	175	83	65	2.12	5.05	4.6	5.1	44.46	0.71	5.1	2902	2	1.01	1.16	6.09235	2	2	0.434492	113.667	4.55446	154.225	0.502941	0	2	1	0	1	0	0	1	2	0	103.861
1017	48	167.6	57.6	20.51	123	76	75	0.65	2.17	0.43	5.52	70.37	13.22	2.8	13099	4	1.1	0.69	2.69944	1	2	0.447494	91.6667	0.390909	115.969	0.796041	0	1	0	0	0	0	0	0	0	0	105.85
1018	43	180.5	79.4	24.37	129	77	95	2.87	5.11	2.73	5.14	95.67	1.2	5.5	19079	5	0.82	1.26	2.31668	1	1	0.526316	94.3333	3.32927	80.964	1.08224	0	1	0	1	0	1	0	1	3	1	83.4101
1019	43	175	92	30.04	154	84	100	1.78	4.37	4.4	6.11	97.05	0.91	5.5	22921	18	0.9	1.49	6.94211	1	1	0.571429	107.333	4.88889	79.5457	1.09785	0	2	0	1	1	1	1	1	5	1	81.9783
1020	42	165.2	58.8	21.55	128	82	82.5	3.94	6.15	0.76	5.66	85.77	0.2	2.6	17751	4	1.65	0.65	1.992	1	1	0.499395	97.3333	0.460606	93.0385	0.970249	0	1	0	0	0	0	1	0	1	0	95.8573
1021	48	162.8	69.5	26.22	127	78	92	2.94	5.1	2.11	4.91	72.83	0.96	6.2	2125	2	0.97	1.35	8.32	1	2	0.565111	94.3333	2.17526	111.154	0.823869	0	2	0	1	0	1	0	1	3	1	104.366
1022	54	151.3	77.4	33.81	116	67	100	3.43	5.23	0.77	5.82	65.89	5.09	6.3	17739	9	1.35	1.63	4.48503	2	2	0.660939	83.3333	0.57037	97.2894	0.745362	0	2	1	0	0	0	1	0	1	0	91.3384
1023	61	159.5	55.6	21.86	159	86	84	3.23	5.35	0.69	5.93	73.01	0.85	3.8	12773	100	1.46	1	69.2085	2	2	0.526646	110.333	0.472603	83.8686	0.825905	1	1	1	0	1	0	1	0	2	0	76.8107
1024	25	172	66.8	22.58	118	72	80	3.43	5.3	1.76	4.16	92.27	0.71	6.3	19816	3	1.1	1.16	1.33831	1	1	0.465116	87.3333	1.6	93.292	1.04378	0	1	0	0	0	0	0	1	1	0	98.8854
1025	26	168.1	81.1	28.7	148	79	95	4.5	6.4	2.74	4.74	84.41	1.4	15.1	22583	6	1.04	3.18	2.34867	1	1	0.56514	102	2.63462	103.397	0.954864	0	4	0	1	1	0	0	1	3	1	109.353
1026	43	171.6	70.4	23.91	115	77	91	3.84	6.43	2.88	5.22	74.73	0.85	7.5	17612	4	1.27	1.74	2.00772	1	1	0.530303	89.6667	2.26772	109.819	0.845362	0	1	0	1	0	0	0	1	2	0	106.959
1027	47	170.8	69.8	23.93	144	95	87	3.85	5.81	1.62	5.44	80.06	0.62	4.8	8181	2	1.2	1.16	2.1611	1	2	0.509368	111.333	1.35	99.275	0.905656	0	1	0	0	1	0	0	0	1	0	100.588
1028	40	179.3	83.5	25.97	135	85	91	1.74	3.75	1.07	4.91	103.03	0.66	7.5	25013	5	1.32	1.64	1.76708	1	1	0.507529	101.667	0.810606	74.8504	1.1655	0	2	0	1	1	0	0	0	2	0	77.8854
1029	37	174.2	82.3	27.12	142	96	91	3.02	5.02	1.93	6.34	77.22	5.73	6.5	19174	130	1	1.83	59.9353	1	1	0.522388	111.333	1.93	108.341	0.873529	1	2	0	1	1	1	1	1	5	1	110.07
1030	46	170.3	69.3	23.89	90	55	87	3.06	4.5	0.6	4.96	99.95	0.55	3.1	18283	4	0.89	0.68	1.93404	1	2	0.510863	66.6667	0.674157	75.787	1.13066	0	1	0	0	0	1	0	0	1	0	77.4617
1031	46	181	84.6	25.82	114	77	90	3.48	5.16	1.41	4.97	104.83	0.76	7.2	15222	7	0.99	1.59	4.06517	1	2	0.497238	89.3333	1.42424	71.4574	1.18586	0	2	0	1	0	1	0	0	2	0	73.1236
1032	42	182.5	82.9	24.89	143	99	90	2.65	4.55	0.74	5.4	91.83	1.03	10.4	20143	10	1.43	2.5	4.38862	1	1	0.493151	113.667	0.517483	85.5215	1.0388	0	3	0	1	1	0	0	0	2	0	88.2631
1033	52	161.2	67.3	25.9	159	96	93.5	2.63	6.04	4.91	6.84	62.28	0.73	11.1	7823	9	1.03	3.37	10.17	1	2	0.580025	117	4.76699	132.914	0.704525	0	4	0	1	1	0	1	1	4	1	108.215
1034	43	165.7	72.7	26.48	162	102	94.5	2.9	5.32	2.9	5.29	76.89	0.5	10.8	4206	6	1.06	2.54	12.6106	1	1	0.570308	122	2.73585	106.024	0.869796	0	4	0	1	1	0	0	1	3	1	105.713
1035	42	174.7	79.6	26.08	119	73	92	2.42	5.25	5.09	4.72	70.94	1.45	11.1	19231	35	0.91	2.33	16.0886	1	1	0.526617	88.3333	5.59341	117.598	0.802489	0	2	0	1	0	1	0	1	3	1	110.042
1036	40	162.2	74.3	28.24	130	90	97	4.16	6.17	1.72	5.36	94.01	0.37	7.9	23321	24	1.28	1.88	9.09738	1	1	0.598027	103.333	1.34375	83.8098	1.06346	0	2	0	1	1	0	0	1	3	1	87.0085
1037	39	180	67.4	20.8	132	82	85	3.08	4.92	2.12	5.09	76.42	0.81	12.6	14661	4	1.02	2.85	2.41184	1	1	0.472222	98.6667	2.07843	108.713	0.86448	0	3	0	0	1	1	0	1	3	1	109
1038	45	162.4	51.5	19.53	118	74	64	3.46	5.32	1.12	4.16	104.38	0.32	4.2	17128	2	1.38	0.78	1.03223	1	2	0.394089	88.6667	0.811594	72.1209	1.18077	0	1	0	0	0	0	0	0	0	0	74.023
1039	46	178.9	78.1	24.4	110	69	91	2.14	4.1	0.49	4.96	93.47	0.2	4.2	37415	12	1.48	0.93	2.83523	1	2	0.508664	82.6667	0.331081	82.3222	1.05735	0	1	0	1	0	0	0	0	1	0	84.0005
1040	37	180.3	83.8	25.78	115	76	96	2.92	5.04	2.81	5.5	75	1.21	7.1	19736	6	0.96	1.74	2.68747	1	1	0.532446	89	2.92708	112.312	0.848416	0	2	0	1	0	1	0	1	3	1	111.398
1041	46	167	68.3	24.49	136	88	84	3.56	5.87	3.05	5.33	91.38	1.13	9.4	17814	12	0.95	2.23	5.95487	1	2	0.502994	104	3.21053	84.6518	1.03371	0	1	0	0	1	1	0	1	3	1	86.3288
1042	41	167.6	80.5	28.66	122	77	97	3.74	6.32	3.61	5.82	85.53	1.33	14.4	19387	5	1.01	3.72	2.27988	1	1	0.578759	92	3.57426	93.7643	0.967534	0	4	0	1	0	1	1	1	4	1	96.8606
1043	34	173.8	62.5	20.69	136	79	82	3.84	5.62	1.2	5.13	66.39	0.48	3.1	3602	34	1.32	0.71	83.4425	1	1	0.471807	98	0.909091	132.541	0.751018	1	1	0	0	1	0	0	0	1	0	119.618
1044	48	171.2	75.1	25.62	151	90	94	3.83	5.79	1.3	7.66	75.84	0.52	8.2	14446	14	1.06	2.79	8.56708	1	2	0.549065	110.333	1.22642	105.736	0.857919	0	4	0	1	1	0	1	0	3	1	102.643
1045	56	172.7	67.5	22.63	135	80	88	3.51	6.21	3.77	5.39	105.44	0.65	9.5	16256	7	1.07	2.28	3.80659	1	2	0.509554	98.3333	3.52336	68.4929	1.19276	0	1	0	0	1	0	0	1	2	0	67.6867
1046	33	172.3	95.1	32.03	154	107	113	3.93	5.92	1.95	5.4	93.9	0.76	10.6	31447	93	1.18	2.54	26.143	1	1	0.655833	122.667	1.65254	86.8714	1.06222	0	4	0	1	1	0	0	1	3	1	91.5233
1047	48	169.3	66.55	23.22	126	82	87	2.47	4.03	1.07	5.09	63.03	0.2	7	20745	9	0.88	1.58	3.83514	1	2	0.513881	96.6667	1.21591	132.855	0.713009	0	1	0	0	0	1	0	0	1	0	110.753
1048	40	173.1	77.8	25.96	142	84	93	1.69	3.71	2.15	7.78	67.8	0.59	9.6	12754	17	1.18	3.32	11.783	1	1	0.537262	103.333	1.82203	125.445	0.766968	0	4	0	1	1	0	1	1	4	1	113.694
1049	45	175.6	67.6	21.92	122	73	81	3.46	5.73	1.62	4.93	87.34	1.09	5	13431	2	1.46	1.1	1.31636	1	2	0.461276	89.3333	1.10959	89.8624	0.988009	0	1	0	0	0	0	0	0	0	0	91.8224
1050	50	169.4	54.4	18.96	109	68	73	4.19	5.95	0.84	4.82	80.63	1.19	2.6	21382	4	1.23	0.56	1.65373	1	2	0.430933	81.6667	0.682927	97.3257	0.912104	0	1	0	0	0	0	0	0	0	0	97.6488
1051	47	170.3	60.3	20.79	123	73	72	4.76	6.57	0.61	5.03	82.69	0.83	1.8	5777	2	1.31	0.4	3.06041	1	2	0.422783	89.6667	0.465649	95.3932	0.935407	0	1	0	0	0	0	0	0	0	0	96.7327
1052	34	165.9	55.7	20.24	114	68	75	2.87	4.34	0.6	5.42	68.56	0.26	5.3	10356	3	1	1.28	2.56083	1	1	0.45208	83.3333	0.6	127.384	0.775566	0	1	0	0	0	1	0	0	1	0	118.047
1053	30	174.5	54.75	17.98	118	73	71	1.93	3.62	0.87	4.77	65.34	0.21	2.4	20464	6	1.11	0.51	2.59187	1	1	0.406877	88	0.783784	138.237	0.73914	0	1	0	0	0	0	0	0	0	0	123.835
1054	66	173.3	69.6	23.17	143	88	89	3.85	5.74	1.2	5.32	80.04	0.67	7.9	4215	2	1.36	1.87	4.19454	1	2	0.51356	106.333	0.882353	93.4503	0.90543	0	1	0	0	1	0	0	0	1	0	88.0463
1055	46	166.8	62.8	22.57	102	67	77.5	3.98	5.32	0.85	5.2	70.76	3.17	4.1	14770	4	0.8	0.95	2.39404	1	2	0.464628	78.6667	1.0625	116.062	0.800452	0	1	0	0	0	1	0	0	1	0	107.104
1056	44	163.6	54	20.18	148	96	74	2.88	10.41	1.15	4.97	86.7	0.78	2.8	7784	2	1.39	0.62	2.27133	1	1	0.452323	113.333	0.827338	91.0472	0.980769	0	1	0	0	1	0	0	0	1	0	93.2956
1057	53	168.8	58.4	20.5	132	88	75	2.79	4.66	1.2	5.45	66.43	0.59	3.8	15319	11	1.2	0.92	6.34767	1	2	0.444313	102.667	1	122.326	0.751471	0	1	0	0	1	0	0	0	1	0	104.646
1058	39	166.5	58.3	21.03	124	82	78	4.31	6.94	1.14	5.72	57.55	18.93	3.5	27142	45	2.01	0.89	14.6563	1	1	0.468468	96	0.567164	154.264	0.651018	0	1	0	0	0	0	1	0	1	0	122.475
1059	49	174.4	92.8	30.51	146	105	102	3.99	6.23	1.65	6.47	124.38	6.58	10.2	14140	10	1.08	2.93	6.25177	1	2	0.584862	118.667	1.52778	57.2128	1.40701	1	4	0	1	1	0	1	0	3	1	58.2263
1060	20	169.6	60.1	20.89	133	66	71	3.27	5.35	1.17	5.52	87.54	0.3	6.4	24613	7	1.39	1.57	2.51412	1	1	0.418632	88.3333	0.841727	103.608	0.990271	0	1	0	0	1	0	0	0	1	0	109.148
1061	36	172	72.8	24.61	125	81	89	3.56	5.43	1.46	5.16	73.88	0.5	11.5	4580	2	0.9	2.64	3.86026	1	1	0.517442	95.6667	1.62222	114.979	0.835747	0	3	0	0	0	1	0	0	1	0	112.879
1062	59	166.5	54	19.48	102	68	77	3.85	5.37	0.61	4.65	72.83	0.68	2.2	15334	8	1.07	0.45	4.61197	1	2	0.462462	79.3333	0.570093	107.124	0.823869	0	1	0	0	0	0	0	0	0	0	96.6053
1063	48	171.7	70.3	23.85	155	104	83	2.63	4.97	0.83	5.47	76.42	1.27	2.9	8360	3	1.67	0.71	3.17225	1	2	0.483401	121	0.497006	104.747	0.86448	0	1	0	0	1	0	0	0	1	0	102.322
1064	39	165.5	60.5	22.09	129	88	82	2.79	5.09	2.58	17.69	71.94	2.86	4.8	12294	72	0.91	3.77	51.7716	1	1	0.495468	101.667	2.83516	117.127	0.813801	1	3	0	0	1	1	1	1	4	1	111.74
1065	36	175	77	25.14	108	68	86	3.36	4.89	1.71	5.31	89.57	0.45	8.2	25259	7	0.85	1.94	2.44982	1	1	0.491429	81.3333	2.01176	90.6595	1.01324	0	2	0	0	0	1	0	1	2	0	94.8784
1066	32	175.7	81.6	26.43	120	80	92	2.91	6.97	7.57	14.15	76.41	2.2	10.5	15908	82	1.11	6.6	45.567	1	1	0.52362	93.3333	6.81982	112.65	0.864367	1	4	0	1	0	0	1	1	3	1	114.5
1067	38	171.4	73.7	25.09	145	75	85	3.53	5.45	1.84	5.77	71.59	0.77	10.3	15850	25	0.99	2.64	13.9432	1	1	0.495916	98.3333	1.85859	118.383	0.809842	0	4	0	0	1	1	1	1	4	1	112.754
1068	30	169	58.9	20.62	119	80	77	3.94	5.74	1	5.04	103.68	0.57	8.6	14642	5	1.12	1.93	3.01871	1	1	0.455621	93	0.892857	78.1966	1.17285	0	1	0	0	0	0	0	0	0	0	82.9204
1069	41	169.2	72.7	25.39	125	83	93	3.34	5.03	1.06	5.64	85.53	2.36	10.7	11795	12	1	2.68	8.99364	1	1	0.549645	97	1.06	93.7643	0.967534	0	4	0	1	0	1	1	0	3	1	96.8606
1070	44	169.2	84.9	29.66	123	72	102	4.93	6.62	1.99	5.97	75.6	5.87	10	11175	3	1.02	2.65	2.37315	1	1	0.602837	89	1.95098	107.817	0.855204	0	4	0	1	0	1	1	1	4	1	105.706
1071	33	170.5	54.1	18.61	106	68	72	2.17	3.28	0.66	4.45	72.17	0.71	2.7	9137	4	0.75	0.53	3.86998	1	1	0.422287	80.6667	0.88	120.208	0.816403	0	1	0	0	0	1	0	0	1	0	116.398
1072	44	174.8	74.7	24.45	121	83	88	1.26	4.15	4.77	5.2	80	0.21	6.1	11495	7	0.85	1.41	5.38321	1	1	0.503432	95.6667	5.61176	100.547	0.904977	0	1	0	0	0	1	0	1	2	0	102.823
1073	42	177.3	75	23.86	114	72	88	3.55	6.32	3.43	5.22	64.7	1.56	6.2	12330	8	0.97	1.44	5.7356	1	1	0.496334	86	3.53608	131.748	0.7319	0	1	0	0	0	1	0	1	2	0	114.286
1074	50	173.5	75.6	25.11	134	81	89	2.96	5.12	2.32	6.36	94.41	0.56	3.4	13769	5	1.08	0.96	3.21011	1	2	0.512968	98.6667	2.14815	80.1073	1.06799	0	2	0	0	1	0	1	1	3	1	80.6909
1075	52	175.4	71	23.08	144	92	94	3.78	5.42	1.33	5.36	80.85	1.18	3.1	9144	9	1.05	0.74	8.70079	1	2	0.535918	109.333	1.26667	96.3204	0.914593	0	1	0	1	1	0	0	0	2	0	95.9699
1076	52	161.8	51.7	19.75	97	65	68	3.81	6.2	0.58	4.61	62.39	0.2	3.9	6126	11	1.87	0.8	15.8733	2	2	0.420272	75.6667	0.31016	104.773	0.705769	0	1	1	0	0	0	0	0	0	0	98.9495
1077	62	163.6	64.7	24.17	143	93	85	3.58	5.45	0.96	4.96	72.21	1.54	4.2	18156	6	0.9	0.93	2.92135	1	2	0.51956	109.667	1.06667	107.303	0.816855	0	1	0	0	1	1	0	0	2	0	94.9237
1078	36	174.2	61	20.1	109	64	82	2.24	4.18	1.67	5.18	37.95	1.84	5.5	21564	73	1.22	1.27	29.9258	2	1	0.470723	79	1.36885	206.663	0.429299	0	1	0	0	0	0	0	0	0	0	131.339
1079	48	167.3	67.95	24.28	142	94	87	3.52	5.37	0.92	6.07	80.13	0.27	9.8	23222	10	0.95	2.64	3.80673	1	2	0.520024	110	0.968421	98.795	0.906448	0	3	0	0	1	1	1	0	3	1	99.778
1080	37	169.8	76.2	26.43	141	89	92	3.29	5.53	3.76	6.49	84.08	0.22	10.1	11281	12	1.11	2.91	9.40342	1	1	0.541814	106.333	3.38739	97.5397	0.951131	0	4	0	1	1	0	1	1	4	1	101.702
1081	36	158.1	48.5	19.4	117	80	63	3.49	5.24	0.5	4.59	51.41	0.26	3.7	17960	7	1.48	0.75	3.44543	2	1	0.398482	92.3333	0.337838	142.094	0.581561	0	1	0	0	0	0	0	0	0	0	118.856
1082	38	165.8	95.5	34.74	138	88	116	3.13	4.69	1.41	9.64	60.05	4.96	3.2	33722	188	1.08	1.37	49.283	1	1	0.699638	104.667	1.30556	147.06	0.679299	1	2	0	1	1	0	1	0	3	1	121.201
1083	49	164.6	53	19.56	110	69	73	3.28	6.01	0.45	5.1	75.73	0.88	3.1	12824	9	2.15	0.7	6.20399	1	2	0.443499	82.6667	0.209302	105.535	0.856674	0	1	0	0	0	0	0	0	0	0	101.986
1084	46	178.7	79.1	24.77	134	84	93	2.02	4.07	2.58	7.94	64.87	0.69	12	24226	12	0.91	4.23	4.37877	1	2	0.520425	100.667	2.83516	129.201	0.733824	0	3	0	1	1	1	1	1	5	1	110.999
1085	30	150.7	38.9	17.13	116	75	59	2.99	4.67	0.57	4.48	46.49	0.4	3.6	10767	6	1.41	0.72	4.92616	2	1	0.391506	88.6667	0.404255	166.211	0.525905	0	1	0	0	0	0	0	0	0	0	128.144
1086	28	172.2	61.6	20.77	129	79	81	2.98	4.44	1.56	5.29	77.91	2.61	4	20464	5	0.99	0.94	2.15989	1	1	0.470383	95.6667	1.57576	112.64	0.881335	0	1	0	0	0	1	0	0	1	0	116.826
1087	40	172.2	57.7	19.46	116	73	69	2.35	4.62	0.71	5	82.56	4.85	3.8	14173	10	1.21	0.84	6.23721	1	1	0.400697	87.3333	0.586777	98.3779	0.933937	0	1	0	0	0	0	0	0	0	0	101.802
1088	39	156.8	51.8	21.07	97	60	69	1.22	3.51	0.11	5.54	57.32	0.2	5.1	7944	2	1.62	1.26	2.22558	2	1	0.440051	72.3333	0.0679012	122.472	0.648416	0	1	0	0	0	0	0	0	0	0	112.285
1089	36	169.4	69.5	24.22	124	75	91	3.78	5.61	1.39	5.15	66.2	0.2	5.7	17205	6	1.23	1.3	3.08282	1	1	0.53719	91.3333	1.13008	131.657	0.748869	0	1	0	1	0	0	0	0	1	0	118.088
1090	43	170.9	79.7	27.29	122	81	95	1.39	5.37	6.23	5.26	77.53	1.44	5.5	11477	3	1.03	1.29	2.31071	1	1	0.555881	94.6667	6.04854	104.945	0.877036	0	2	0	1	0	0	0	1	2	0	105.354
1091	41	167.4	66.1	23.59	144	83	81	2.36	4.83	1.83	5.22	55.28	2.9	8.8	14993	6	0.93	2.04	3.53765	2	1	0.483871	103.333	1.96774	126.932	0.625339	0	1	0	0	1	0	0	1	2	0	112.046
1092	38	166.8	88	31.63	150	102	101	4.03	5.58	2.03	4.98	76.62	3.29	14.3	12959	30	1.07	3.17	20.4645	1	1	0.605516	118	1.8972	108.868	0.866742	0	4	0	1	1	0	0	1	3	1	109.651
1093	27	178.5	85.9	26.96	119	66	93	4.08	5.72	1.44	5.44	73.05	0.88	8.5	14910	5	1.2	2.06	2.96445	1	1	0.521008	83.6667	1.2	122.755	0.826357	0	2	0	1	0	0	0	0	1	0	120.805
1094	42	170.6	77.4	26.59	121	71	96	3.3	4.86	1.17	5.6	82.73	1.33	11.5	17303	8	1.02	2.86	4.08715	1	1	0.56272	87.6667	1.14706	97.2752	0.93586	0	4	0	1	0	1	1	0	3	1	100.132
1095	43	177.6	59.7	18.93	125	85	75	3.09	5.71	0.98	5.28	86.17	0.2	2.9	26367	6	2.06	0.68	2.01161	1	1	0.422297	98.3333	0.475728	92.117	0.974774	0	1	0	0	1	0	0	0	1	0	94.6523
1096	38	173.6	66.3	22	160	101	82	3.07	4.89	1.15	5.52	83.12	0.32	5.5	13364	15	1.03	1.35	9.92218	1	1	0.47235	120.667	1.1165	98.4605	0.940271	0	1	0	0	1	0	0	0	1	0	102.402
1097	42	162.1	50.3	19.14	121	79	67	2.99	4.63	0.48	5.19	96.52	0.22	3.4	11358	3	1.3	0.78	2.33492	1	1	0.413325	93	0.369231	80.4231	1.09186	0	1	0	0	0	0	0	0	0	0	83.1046
1098	43	178	75	23.67	111	75	94	3.88	5.94	1.27	4.34	94.77	1.87	8.7	18583	4	1.36	1.68	1.90281	1	1	0.52809	87	0.933824	81.9139	1.07206	0	1	0	1	0	0	0	0	1	0	84.3688
1099	36	180.6	73.4	22.5	131	86	87	4.26	6.74	1.48	5.87	78.6	0.69	6.6	19945	6	1.62	1.72	2.65931	1	1	0.481728	101	0.91358	106.52	0.88914	0	1	0	0	1	0	1	0	2	0	110.042
1100	39	177.6	82.7	26.22	112	76	97	3.21	5.15	2.18	5.66	109.98	2.34	15.8	21898	15	0.97	3.97	6.05535	1	1	0.546171	88	2.24742	69.3711	1.24412	0	4	0	1	0	1	1	1	4	1	72.4822
1101	46	169.1	54.6	19.09	108	73	74	3.4	5.14	0.71	5	61.61	0.37	2.8	16912	7	1.48	0.62	3.65894	1	2	0.437611	84.6667	0.47973	137.688	0.696946	0	1	0	0	0	0	0	0	0	0	113.377
1102	31	173.1	66	22.03	119	73	81	2.02	3.32	0.28	5	65.31	0.42	6.9	7791	2	0.93	1.53	2.26929	1	1	0.467938	88.3333	0.301075	137.506	0.738801	0	1	0	0	0	1	0	0	1	0	122.991
1103	29	172	83.4	28.19	124	73	96	3.89	5.46	1.72	6.08	112.07	0.84	9.9	27585	12	0.86	2.68	3.84557	1	1	0.55814	90	2	71.4695	1.26776	0	4	0	1	0	1	1	1	4	1	76.0072
1104	46	170	69.5	24.05	126	78	89	3.45	6.05	1.18	5.23	89.39	0.91	4.1	16337	6	1.74	0.95	3.24662	1	2	0.523529	94	0.678161	86.9833	1.0112	0	1	0	0	0	0	0	0	0	0	88.6576
1105	45	168.1	76.7	27.14	133	96	99	3.92	5.6	1.74	7.37	78.41	0.39	12.8	22072	16	1	4.19	6.40812	1	2	0.588935	108.333	1.74	102.655	0.886991	0	4	0	1	1	1	1	1	5	1	103.403
1106	42	166.4	72.4	26.15	116	76	91	3.6	5.08	0.92	4.81	87.46	4.39	4.1	22456	6	0.84	0.88	2.36195	1	1	0.546875	89.3333	1.09524	90.825	0.989367	0	2	0	1	0	1	0	0	2	0	93.6224
1107	67	161.3	46.7	17.95	136	78	75	1.38	3.66	0.43	5.69	45.8	1.87	2	7618	4	1.81	0.51	4.64164	1	2	0.464972	97.3333	0.237569	185.603	0.5181	0	1	0	0	1	0	1	0	2	0	110.507
1108	34	170.4	72.7	25.04	132	89	90	4.16	5.97	2.27	5.62	71.11	12.98	17.6	22571	21	1	4.4	8.22471	1	1	0.528169	103.333	2.27	121.771	0.804412	0	4	0	1	1	1	1	1	5	1	116.288
1109	60	171.2	73.4	25.04	153	94	93	3.73	5.55	1.59	5.73	61.35	3.31	4	12383	3	0.9	1.02	2.14165	1	2	0.543224	113.667	1.76667	131.98	0.694005	0	2	0	1	1	1	1	0	4	1	102.936
1110	31	169.6	57.6	20.02	118	80	82	2.58	4.17	0.57	4.92	67.76	1.44	3.7	21528	8	1.16	0.81	3.28502	1	1	0.483491	92.6667	0.491379	131.397	0.766516	0	1	0	0	0	0	0	0	0	0	121.144
1111	38	175.3	96	31.24	151	91	102	2.85	4.44	1.29	5.33	83.77	0.88	9.4	22248	32	0.99	2.23	12.7149	1	1	0.58186	111	1.30303	97.5186	0.947624	0	2	0	1	1	1	0	0	3	1	101.442
1112	47	166.4	71.8	25.93	114	81	91	4.64	6.63	1.82	4.91	108.5	0.49	8	19520	7	1.05	1.75	3.17008	1	2	0.546875	92	1.73333	68.2236	1.22738	0	2	0	1	0	0	0	1	2	0	69.6529
1113	49	141.5	43.3	21.63	118	77	75	2	4.32	2.82	9.84	40.12	2.5	9.8	10820	8	0.8	4.29	6.53604	2	2	0.530035	90.6667	3.525	182.597	0.453846	0	3	1	0	0	0	1	1	2	0	117.704
1114	44	164	44.1	16.4	96	61	64	1.94	4.18	0.45	5.29	46.97	0.2	2.7	6848	2	1.68	0.63	2.58178	2	1	0.390244	72.6667	0.267857	153.244	0.531335	0	1	0	0	0	0	0	0	0	0	115.75
1115	53	169	66.7	23.35	129	81	88	4.36	6.48	2.79	12.3	77.8	1.55	6.1	17684	12	0.81	3.33	5.99864	1	2	0.52071	97	3.44444	100.657	0.88009	0	3	0	0	0	1	1	1	3	1	98.0668
1116	45	168	60.7	21.51	135	85	83	3.07	5.08	1.81	5.04	95.83	1.93	4.7	19491	5	0.92	1.05	2.26771	1	2	0.494048	101.667	1.96739	80.1424	1.08405	0	1	0	0	1	1	0	1	3	1	82.0805
1117	50	168.8	87.4	30.67	109	73	96	3.28	5.21	2.49	5.07	86.29	0.2	7	19779	4	0.91	1.58	1.78775	1	2	0.56872	85	2.73626	89.5095	0.976131	0	2	0	1	0	1	0	1	3	1	89.9591
1118	51	162	65.9	25.11	106	68	88	3.4	5.97	1.43	5.32	50.97	0.38	3.9	14493	5	1.92	0.92	3.04975	2	2	0.54321	80.6667	0.744792	134.929	0.576584	0	2	1	0	0	0	0	0	0	0	107.272
1119	32	174.2	73.9	24.35	103	60	87	4.34	5.74	0.66	5.13	92.52	2.14	6.1	32935	14	1.14	1.39	3.7577	1	1	0.499426	74.3333	0.578947	88.9618	1.04661	0	1	0	0	0	0	0	0	0	0	93.8331
1120	36	150.6	56.7	25	115	71	78	3.83	5.15	1.05	5.51	47.43	1.34	9.8	7308	2	1.14	2.4	2.41927	2	1	0.517928	85.6667	0.921053	156.949	0.536538	0	2	0	0	0	0	0	0	0	0	122.049
1121	32	182.3	81.9	24.64	131	94	91	3.98	5.85	1.29	5.39	82.58	0.91	7.5	29720	9	1.32	1.8	2.67699	1	1	0.499177	106.333	0.977273	102.356	0.934163	0	1	0	1	1	0	0	0	2	0	107.655
1122	31	171.1	75.7	25.86	116	78	90	2.94	4.56	1.01	4.83	74.01	1.57	11.3	17175	4	1.3	2.43	2.05881	1	1	0.526008	90.6667	0.776923	117.843	0.837217	0	2	0	1	0	0	0	0	1	0	116.83
1123	29	168.6	69.6	24.48	110	64	96	4.47	6.36	0.79	4.99	50.41	0.97	8.2	22348	8	1.52	1.82	3.16449	2	1	0.569395	79.3333	0.519737	151.326	0.570249	0	1	0	0	0	0	0	0	0	0	125.656
1124	50	168	53.7	19.03	98	62	74	1.86	3.45	0.37	4.76	90.34	0.2	2.1	14088	4	1.23	0.44	2.50994	1	2	0.440476	74	0.300813	84.5841	1.02195	0	1	0	0	0	0	0	0	0	0	85.1065
1125	35	169	65.8	23.04	149	87	89	2	5.07	4.28	5.61	86.8	0.42	6.2	9469	5	0.98	1.55	4.66786	1	1	0.526627	107.667	4.36735	94.7193	0.9819	0	1	0	0	1	1	1	1	4	1	99.2459
1126	38	162.2	52.4	19.92	129	71	76	2.65	4.67	0.61	5.09	53.54	0.26	8.1	3020	2	1.55	1.83	5.8543	2	1	0.468557	90.3333	0.393548	133.85	0.605656	0	1	0	0	0	0	0	0	0	0	115.643
1127	37	159	70.8	28.01	130	79	83	2.76	5.04	2.34	5.23	52.17	0.82	13.8	9714	4	1.2	3.21	3.64011	2	1	0.522013	96	1.95	138.861	0.590158	0	4	0	0	1	0	0	1	2	0	117.455
1128	35	170.6	70.8	24.33	154	80	90	2.7	4.13	0.67	4.96	76.41	1.18	3.7	3644	2	1.16	0.82	4.85181	1	1	0.52755	104.667	0.577586	110.857	0.864367	0	1	0	1	1	0	0	0	2	0	112.112
1129	33	173	79.5	26.56	138	81	100	2.93	5.01	2.5	5.13	83.36	2.86	16.1	16411	157	1.02	3.67	84.5701	1	1	0.578035	100	2.45098	100.62	0.942986	1	4	0	1	1	1	0	1	4	1	105.693
1130	42	176.2	68.2	21.97	122	82	84	3.66	5.51	0.79	6.14	76.99	0.27	4.3	23683	9	1.42	1.17	3.35937	1	1	0.476731	95.3333	0.556338	106.301	0.870928	0	1	0	0	0	0	1	0	1	0	106.402
1131	31	167.7	55.5	19.73	117	73	72	3.18	5.44	0.68	5.22	76.93	0.38	6.2	19738	5	1.62	1.44	2.23934	1	1	0.429338	87.6667	0.419753	112.348	0.870249	0	1	0	0	0	0	0	0	0	0	114.986
1132	39	163.1	66.2	24.89	120	85	83	5.13	7.11	0.79	5.49	97.41	1.02	3.8	6343	2	1.03	0.93	2.78732	1	1	0.50889	96.6667	0.76699	80.5792	1.10192	0	1	0	0	1	0	0	0	1	0	83.9379
1133	38	178	69.1	21.81	126	78	85	3.15	5.84	2.13	5.15	78.94	1.14	5.8	13437	9	1.22	1.33	5.92096	1	1	0.477528	94	1.7459	104.934	0.892986	0	1	0	0	0	0	0	1	1	0	108.315
1134	46	171.1	64.8	22.13	128	83	79.5	3.15	4.93	0.79	5.14	98.83	0.2	2.6	30983	11	0.98	0.59	3.1385	1	2	0.464641	98	0.806122	76.8482	1.11799	0	1	0	0	0	1	0	0	1	0	78.5243
1135	53	159.3	65.1	25.65	134	92	87	3.1	5.01	1.94	5.4	53.21	0.87	7.6	6340	3	1.04	1.82	4.18297	2	2	0.546139	106	1.86538	127.077	0.601923	0	2	1	0	1	0	0	1	2	0	104.29
1136	45	169.4	68.1	23.73	104	57	88	3.81	6.06	2.25	5.07	71.41	0.22	4.9	14663	4	1.4	1.1	2.41151	1	2	0.519481	72.6667	1.60714	115.212	0.807805	0	1	0	0	0	0	0	1	1	0	107.455
1137	42	169.8	62	21.5	125	82	81	4.43	6.55	0.7	4.85	76	6.44	4	13101	5	1.76	0.86	3.37379	1	1	0.477032	96.3333	0.397727	108.013	0.859729	0	1	0	0	0	0	0	0	0	0	106.969
1138	78	161.6	48	18.38	152	80	83	1.85	4.6	0.59	4.71	70.17	0.2	1.2	9846	7	2.22	0.25	6.28479	1	2	0.513614	104	0.265766	106.69	0.793778	0	1	0	0	1	0	0	0	1	0	85.8376
1139	34	176.2	66.3	21.36	106	65	81	3.21	4.85	0.64	5.08	73.98	1.82	6.3	8532	3	1.34	1.42	3.1083	1	1	0.459705	78.6667	0.477612	115.968	0.836878	0	1	0	0	0	0	0	0	0	0	114.412
1140	31	173.4	54	17.96	107	73	68	3.61	5.78	0.72	9.23	74.18	0.26	2.2	23889	43	1.58	0.9	15.9119	1	1	0.392157	84.3333	0.455696	117.509	0.83914	0	1	0	0	0	0	1	0	1	0	116.72
1141	45	176.6	77.8	24.95	109	71	89	0.74	4.1	8.87	6	76.34	0.59	6.7	18259	5	0.83	1.79	2.42072	1	2	0.503964	83.6667	10.6867	106.101	0.863575	0	1	0	0	0	1	1	1	3	1	104.547
1142	27	179.7	64.3	19.91	113	65	78	2.59	4.41	0.63	4.57	73.38	0.53	5	26770	14	1.42	1.02	4.62309	1	1	0.434057	81	0.443662	122.074	0.83009	0	1	0	0	0	0	0	0	0	0	120.582
1143	32	175.1	75.4	24.59	124	77	85.5	4.05	6.39	2.15	4.95	69.09	1.82	8.3	17673	24	1.06	1.83	12.0048	1	1	0.488292	92.6667	2.0283	127.556	0.781561	0	1	0	0	0	0	0	1	1	0	119.339
1144	49	170.6	63.9	21.96	119	83	83	4.76	6.9	2.63	5.39	90.98	0.94	6.5	20602	5	1.21	1.56	2.14542	1	2	0.486518	95	2.17355	84.1542	1.02919	0	1	0	0	0	0	0	1	1	0	84.978
1145	42	170	77	26.64	131	85	95.5	2.56	5.34	3.65	11.72	70.3	0.34	5	9219	8	1.21	2.6	7.67111	1	1	0.561765	100.333	3.01653	118.92	0.795249	0	4	0	1	1	0	1	1	4	1	110.452
1146	36	171.1	87.2	29.79	129	89	102	2.51	3.96	1.02	5.4	81.08	4.74	7.2	17521	10	0.9	1.73	5.04537	1	1	0.596143	102.333	1.13333	102.514	0.917195	0	2	0	1	1	1	0	0	3	1	107.018
1147	63	153.2	55.6	23.69	160	84	83	3.68	6.01	3.36	6.11	62.55	1.38	6.4	12775	8	0.92	1.74	5.53581	2	2	0.541775	109.333	3.65217	100.916	0.707579	0	1	1	0	1	0	1	1	3	1	91.3084
1148	45	171.4	69.9	23.79	139	84	86	3.57	5.35	0.78	5.96	91.55	0.2	5.8	20951	7	1.24	1.54	2.95356	1	2	0.50175	102.333	0.629032	84.7908	1.03563	0	1	0	0	1	0	1	0	2	0	86.7422
1149	24	175.5	85.3	27.69	124	64	89	2.85	4.14	1.01	4.78	91.21	0.24	3.5	23393	6	0.75	0.74	2.26734	1	1	0.507123	84	1.34667	95.3257	1.03179	0	2	0	0	0	1	0	0	1	0	100.983
1150	40	171.6	78.6	26.69	133	92	100	2.65	5.07	3.56	5.69	83.15	0.84	8.6	12463	8	1	2.17	5.6744	1	1	0.582751	105.667	3.56	97.5172	0.940611	0	2	0	1	1	1	1	1	5	1	100.929
1151	35	167	59.3	21.26	93	59	78	2.84	4.42	0.68	4.28	73.31	0.2	2.1	19250	8	1.3	0.4	3.67377	1	1	0.467066	70.3333	0.523077	116.67	0.829299	0	1	0	0	0	0	0	0	0	0	114.037
1152	36	169.9	74.2	25.7	122	80	85	2.51	4.13	0.8	4.89	80.31	1.09	3.5	14507	4	1.06	0.76	2.43744	1	1	0.500294	94	0.754717	103.728	0.908484	0	2	0	0	0	0	0	0	0	0	108.259
1153	58	167.6	70	24.92	112	69	86	3.54	5.69	1.86	5.97	79.9	3.59	4.5	21124	7	1.2	1.19	2.92937	1	2	0.513126	83.3333	1.55	95.8438	0.903846	0	1	0	0	0	0	1	1	2	0	93.3333
1154	40	159.8	69.6	27.26	121	72	96	1.88	3.71	2.25	4.49	74.22	0.69	8.2	17745	7	0.93	1.64	3.48718	1	1	0.600751	88.3333	2.41935	112.194	0.839593	0	2	0	1	0	1	0	1	3	1	109.544
1155	38	180.4	61.3	18.84	104	64	76	2.19	3.93	0.75	4.78	70.8	0.33	3.6	26909	18	1.32	0.76	5.91326	1	1	0.421286	77.3333	0.568182	120.016	0.800905	0	1	0	0	0	0	0	0	0	0	113.269
1156	44	167	57.5	20.62	126	84	75	3.35	5.94	2.04	5.26	82.73	0.24	5.6	7391	3	1.46	1.31	3.58815	1	1	0.449102	98	1.39726	96.4686	0.93586	0	1	0	0	0	0	0	1	1	0	98.7351
1157	45	163.1	68.6	25.79	133	87	87	3.15	7.3	5.48	5.25	87.26	0.27	10.3	12392	5	1.5	2.4	3.56682	1	2	0.533415	102.333	3.65333	89.9641	0.987104	0	2	0	0	1	0	0	1	2	0	91.9242
1158	45	160.9	69.5	26.85	120	84	89	5.2	7.27	1.78	5.18	95.74	0.54	5.7	11368	4	1.17	1.31	3.11049	1	2	0.553139	96	1.52137	80.2354	1.08303	0	2	0	0	0	0	0	1	1	0	82.1738
1159	26	189.2	77.8	21.73	122	71	86	3.33	5.44	2.29	5.45	96.32	0.98	9	39923	15	1.03	2.18	3.32139	1	1	0.454545	88	2.2233	87.8565	1.08959	0	1	0	0	0	0	0	1	1	0	93.2237
1160	40	154.1	50.2	21.14	98	60	74	2.57	4.07	0.58	4.88	58.68	0.2	4.5	21041	9	1.1	0.98	3.78119	2	1	0.480208	72.6667	0.527273	118.441	0.663801	0	1	0	0	0	0	0	0	0	0	110.642
1161	41	162.3	66.7	25.32	123	81	86	3.84	5.29	1.28	4.61	96.9	0.45	6.3	27925	65	0.92	1.29	20.5765	1	1	0.529883	95	1.3913	80.3801	1.09615	0	2	0	0	0	1	0	0	1	0	83.2938
1162	31	169.6	88.8	30.87	139	79	100	3.71	4.93	1.43	5.58	68.84	6.96	15.9	20383	7	0.7	3.94	3.03586	1	1	0.589623	99	2.04286	128.858	0.778733	0	4	0	1	1	1	0	0	3	1	120.359
1163	60	171.2	58.1	19.82	140	88	78	2.65	4.37	0.82	5	65.71	0.2	3.2	14321	9	1.14	0.71	5.55548	1	2	0.455607	105.333	0.719298	121.259	0.743326	0	1	0	0	1	0	0	0	1	0	100.072
1164	52	167.1	67.4	24.14	131	66	83	2.73	4.24	2.05	4.84	92.85	0.35	3.7	23825	4	0.81	0.8	1.48416	1	2	0.496709	87.6667	2.53086	81.1994	1.05034	0	1	0	0	1	1	0	1	3	1	81.1842
1165	31	170.6	78.1	26.83	127	78	86	3.1	4.78	0.84	4.77	96.66	4.07	10.4	14469	3	1.14	2.2	1.83288	1	1	0.504103	94.3333	0.736842	84.7641	1.09344	0	2	0	0	0	0	0	0	0	0	89.6236
1166	53	173.3	63	20.98	114	72	81	3.66	4.88	0.69	4.85	73.81	0.5	3.2	16957	5	0.92	0.69	2.60659	1	2	0.467398	86	0.75	107.414	0.834955	0	1	0	0	0	1	0	0	1	0	100.212
1167	39	164.1	59.5	22.1	96	57	84	2.88	4.88	0.55	5.29	63.51	0.2	4.9	5667	2	1.64	1.15	3.11982	2	1	0.511883	70	0.335366	107.914	0.718439	0	1	0	0	0	0	0	0	0	0	106.104
1168	66	166.8	79.6	28.61	134	82	96	4.24	6.81	3.37	4.83	94.16	1.32	8.1	9516	10	1.06	1.74	9.28962	1	2	0.57554	99.3333	3.17925	76.4734	1.06516	0	2	0	1	1	0	0	1	3	1	72.3444
1169	64	150.9	61.6	27.05	148	79	88	5.16	7.08	2.08	5.85	74.52	1.51	13.2	4208	2	1.46	3.43	4.20152	2	2	0.583168	102	1.42466	81.0767	0.842986	0	4	1	0	1	0	1	1	3	1	73.3704
1170	38	163.2	69.7	26.17	138	85	87	2.38	6.29	7.25	6.43	76.45	0.61	7.9	24311	30	0.97	2.26	10.9086	1	1	0.533088	102.667	7.47423	109.167	0.864819	0	2	0	0	1	1	1	1	4	1	109.751
1171	33	176.1	53.4	17.22	107	64	64	1.93	4.22	0.47	4.61	76.18	0.37	4.1	27651	8	1.86	0.84	2.55759	1	1	0.36343	78.3333	0.252688	112.449	0.861765	0	1	0	0	0	0	0	0	0	0	113.84
1172	39	161.4	68.2	26.18	152	95	91	2.7	4.8	2.2	4.85	94.16	1.15	10.3	10738	9	1.06	2.22	7.4092	1	1	0.563817	114	2.07547	84.025	1.06516	0	2	0	1	1	0	0	1	3	1	87.4531
1173	42	176.6	75.5	24.21	117	78	86	5.06	7.15	2.47	7.18	71.52	0.82	7.4	44100	20	0.97	2.36	4.00907	1	1	0.486976	91	2.54639	116.422	0.80905	0	1	0	0	0	1	1	1	3	1	109.674
1174	39	171	65.4	22.37	127	82	83	2.58	4.34	0.77	4.84	76.17	0.2	4.9	16851	5	1.27	1.05	2.62299	1	1	0.48538	97	0.606299	109.154	0.861652	0	1	0	0	0	0	0	0	0	0	109.147
1175	46	166.5	64.1	23.12	91	57	82	2.7	4.49	0.69	5.32	82.04	1.38	2.2	4305	2	1.39	0.52	4.10685	1	2	0.492492	68.3333	0.496403	96.6983	0.928054	0	1	0	0	0	0	0	0	0	0	98.3484
1176	43	174.3	77.9	25.64	110	74	94	2.82	5.45	3.25	5.22	85.34	3.03	8.2	15000	6	1.18	1.9	3.536	1	1	0.5393	86	2.75424	93.2238	0.965385	0	2	0	1	0	0	0	1	2	0	95.7664
1177	26	161.4	45.3	17.39	98	62	67	3.32	4.85	0.59	4.59	38.06	0.74	3.7	21496	9	1.19	0.75	3.70115	2	1	0.415118	74	0.495798	218.277	0.430543	0	1	0	0	0	0	0	0	0	0	140.763
1178	35	166.3	58.3	21.08	103	72	74	3.03	4.92	1.15	4.17	79.62	0.39	2.7	32495	10	1.4	0.5	2.72042	1	1	0.444979	82.3333	0.821429	105.368	0.900679	0	1	0	0	0	0	0	0	0	0	110.166
1179	43	165.3	69.3	25.36	117	78	86	2.65	5.61	4.33	5.56	86.53	0.72	9.1	8482	2	0.94	2.25	2.08441	1	1	0.520266	91	4.60638	91.6443	0.978846	0	2	0	0	0	1	0	1	2	0	94.1764
1180	40	170.5	66.85	23	113	79	85	3.42	6.39	3.53	4.73	66.44	0.45	3.3	20020	14	1.39	0.69	6.18182	1	1	0.498534	90.3333	2.53957	128.621	0.751584	0	1	0	0	0	0	0	1	1	0	114.645
1181	35	166.2	71.6	25.92	114	66	86	3.51	5	1.22	5.21	80.05	1.12	4.4	18753	4	0.87	1.02	1.88556	1	1	0.517449	82	1.4023	104.67	0.905543	0	2	0	0	0	1	0	0	1	0	109.451
1182	35	152.1	49	21.18	111	59	73	4.29	6.59	1.02	4.85	50.63	1.47	5.5	3559	2	1.73	1.19	4.96769	2	1	0.479947	76.3333	0.589595	145.532	0.572738	0	1	0	0	0	0	0	0	0	0	120.297
1183	65	154.8	58	24.2	156	72	84	2.73	5.29	2.84	6.58	59.88	2.32	8	3488	2	0.89	2.34	5.06881	2	2	0.542636	100	3.19101	105.903	0.677376	0	1	1	0	1	0	1	1	3	1	92.2057
1184	39	183.2	66.9	19.93	113	67	83	2.93	4.43	0.83	4.74	84.27	0.31	2.7	28958	9	1.09	0.57	2.74743	1	1	0.453057	82.3333	0.761468	96.3561	0.953281	0	1	0	0	0	0	0	0	0	0	100.009
1185	47	165.2	67.7	24.81	141	95	89	3.93	5.99	1.79	5.7	81.85	1.36	4.1	17492	28	1.02	1.04	14.1505	1	2	0.538741	110.333	1.7549	96.6028	0.925905	0	1	0	0	1	1	1	1	4	1	97.9342
1186	42	168.7	75.4	26.49	129	83	90	3.28	4.8	1.5	5.55	95.31	3.77	7.7	2524	2	0.92	1.9	7.00475	1	1	0.533491	98.3333	1.63043	81.6849	1.07817	0	2	0	1	0	1	0	0	2	0	84.3819
1187	46	179	98.9	30.87	150	98	106	3.36	5.16	1.18	5.25	81.72	1.09	14.3	29526	37	1.38	3.34	11.0777	1	2	0.592179	115.333	0.855072	97.1658	0.924434	0	4	0	1	1	0	0	0	2	0	98.8142
1188	45	151.3	46.4	20.27	102	59	75	2.73	4.96	1.83	4.94	54.83	3.23	2.6	3432	2	1.12	0.57	5.15152	2	2	0.495704	73.3333	1.63393	126.1	0.620249	0	1	1	0	0	0	0	1	1	0	109.235
1189	54	162.6	63.6	24.06	125	83	84.5	3.37	5.23	1.79	4.82	99.35	0.39	4.5	12153	4	1.17	0.96	2.90957	1	2	0.51968	97	1.52991	74.1919	1.12387	0	1	0	0	0	0	0	1	1	0	73.7637
1190	42	172.1	80.1	27.04	132	79	87	2.18	4.05	2.27	5.08	84.71	0.98	5.4	25119	27	0.95	1.22	9.50197	1	1	0.50552	96.6667	2.38947	94.4772	0.958258	0	2	0	0	1	1	0	1	3	1	97.3093
1191	44	169.3	72.9	25.43	127	72	87	3.02	4.74	0.96	5.34	86.76	0.37	4.2	17307	6	1.21	1	3.06466	1	1	0.513881	90.3333	0.793388	90.9695	0.981448	0	2	0	0	0	0	0	0	0	0	93.2176
1192	49	159.4	53.4	21.02	134	75	79.4	5.01	6.84	1.84	5.41	74.84	0.41	5.4	10747	4	1.32	1.3	3.29022	1	2	0.498118	94.6667	1.39394	107.086	0.846606	0	1	0	0	1	0	0	1	2	0	102.482
1193	37	171.6	75.3	25.57	136	88	89	4.22	5.85	2.17	5.81	84.96	7.07	7.3	30961	8	1.07	1.89	2.28416	1	1	0.518648	104	2.02804	96.2945	0.961086	0	2	0	0	1	0	1	1	3	1	100.429
1195	33	169.7	91.9	31.91	165	116	98	3.51	5.44	1.91	5.15	75.8	3.55	7.4	19321	176	1.31	1.69	80.5259	1	1	0.57749	132.333	1.45802	113.145	0.857466	1	2	0	1	1	0	0	1	3	1	114.074
1196	47	177.8	88.7	28.06	138	79	99	2.83	4.65	1.24	5.08	81.61	2.45	7.5	5863	3	1.1	1.69	4.52328	1	2	0.556805	98.6667	1.12727	96.9535	0.92319	0	2	0	1	1	0	0	0	2	0	98.2825
1197	47	158.6	56	22.26	104	62	76	4.45	6.16	0.71	5.31	63.13	0.92	3.6	2473	2	1.28	0.85	7.14921	2	2	0.479193	76	0.554688	105.146	0.71414	0	1	1	0	0	0	0	0	0	0	101.036
1198	67	170.4	76.5	26.35	125	85	101	2.15	3.69	1.85	5.51	77.79	0.36	11.5	12112	3	0.79	2.82	2.18956	1	2	0.592723	98.3333	2.34177	96.5368	0.879977	0	4	0	1	1	1	0	1	4	1	88.8863
1199	59	174.7	68.3	22.38	108	72	87	1.86	3.36	0.7	5.37	60.81	0.33	4.2	7205	2	0.93	1	2.45385	1	2	0.497997	84	0.752688	133.83	0.687896	0	1	0	0	0	1	0	0	1	0	104.039
1200	56	158.2	65.9	26.33	140	87	95	2.29	4.9	2.65	5.11	53.96	0.37	6.4	4536	3	1.02	1.45	5.84656	2	2	0.600506	104.667	2.59804	123.676	0.610407	0	2	1	0	1	0	0	1	2	0	101.646
1201	47	171	83	28.38	145	90	100	4.61	6.56	1.22	5.26	48.26	1.69	4.6	12559	7	1.24	1.08	4.92714	2	2	0.584795	108.333	0.983871	146.465	0.545928	0	2	1	0	1	0	0	0	1	0	112.33
1202	49	164.2	69.6	25.81	113	78	90	2.72	4.66	2.29	5.19	91.54	0.2	9.8	19353	19	0.9	2.26	8.67876	1	2	0.548112	89.6667	2.54444	83.5194	1.03552	0	2	0	1	0	1	0	1	3	1	84.3499
1203	27	169.4	79.4	27.67	147	83	91	2.65	3.9	0.96	4.94	72.65	0.79	3.4	9875	4	0.91	0.75	3.58076	1	1	0.53719	104.333	1.05495	123.589	0.821833	0	2	0	1	1	1	0	0	3	1	121.078
1204	48	168.9	77.8	27.27	111	73	102	2.62	4.49	2.06	5.76	65.14	0.91	8.4	16995	13	0.78	2.15	6.76199	1	2	0.603908	85.6667	2.64103	127.565	0.736878	0	2	0	1	0	1	1	1	4	1	109.264
1205	39	169.3	84.5	29.48	112	71	96	3.2	4.42	1.12	4.68	74.3	0.2	8.9	12560	4	0.82	1.85	2.81529	1	1	0.567041	84.6667	1.36585	112.554	0.840498	0	2	0	1	0	1	0	0	2	0	110.268
1206	56	154.9	67.1	27.97	128	71	94	3.8	5.84	0.5	6.98	63.43	0.27	3.2	5079	10	1.78	0.99	17.405	2	2	0.606843	90	0.280899	101.305	0.717534	0	2	1	0	0	0	1	0	1	0	94.3041
1207	48	174.9	63.4	20.73	104	67	78	2.87	4.66	0.57	4.98	91.93	0.2	4.1	6127	2	1.5	0.91	2.88559	1	2	0.445969	79.3333	0.38	83.3896	1.03993	0	1	0	0	0	0	0	0	0	0	84.509
1208	39	167.2	78.7	28.15	135	97	98	3.98	6.4	2.48	5.43	70.56	2.56	11.7	13222	7	0.94	2.82	4.68008	1	1	0.586124	109.667	2.6383	119.961	0.79819	0	4	0	1	1	1	0	1	4	1	112.634
1209	48	168.5	74.8	26.35	134	88	88	2.86	6.21	5.65	4.67	75.12	2.61	7	5410	2	0.9	1.45	3.26802	1	2	0.522255	103.333	6.27778	106.988	0.849774	0	2	0	0	1	1	0	1	3	1	103.046
1210	46	157.6	59	23.75	124	74	83	4.14	5.43	0.62	6.76	73.6	0.58	6.7	14039	4	0.99	2.01	2.5187	1	2	0.52665	90.6667	0.626263	110.56	0.832579	0	1	0	0	0	1	1	0	2	0	105.386
1211	44	154.1	56.6	23.83	106	64	79	2.94	4.76	0.51	5.13	59.2	0.62	4.2	10903	6	1.33	0.96	4.86472	2	1	0.512654	78	0.383459	115.177	0.669683	0	1	0	0	0	0	0	0	0	0	107.264
1212	41	167	71.3	25.57	114	75	85	4.29	6.21	2.6	5.29	72.77	2.42	8.6	13074	6	1.12	2.02	4.05691	1	1	0.508982	88	2.32143	114.452	0.82319	0	2	0	0	0	0	0	1	1	0	109.663
1213	42	170.7	107.9	37.03	140	96	116	4.71	6.21	1.85	6.51	70.78	5.85	16.5	18311	98	0.92	4.77	47.3115	1	1	0.679555	110.667	2.01087	117.926	0.800679	1	4	0	1	1	1	1	1	5	1	110.144
1214	31	174	73.7	24.34	107	68	80	4.31	7.05	4.23	5.19	96.04	0.35	18.5	21025	7	1	4.27	2.94316	1	1	0.45977	81	4.23	85.4398	1.08643	0	3	0	0	0	1	0	1	2	0	90.3236
1215	41	171.1	92.4	31.56	160	103	106	4.27	5.83	2.1	5.66	80.1	3.39	9.4	9394	3	0.95	2.36	2.82308	1	1	0.619521	122	2.21053	101.669	0.906109	0	2	0	1	1	1	1	1	5	1	104.854
1216	59	164.2	83.3	30.9	154	98	101	3.22	5.61	4.32	5.37	91.31	1.72	15.2	17021	20	0.84	3.63	10.3872	1	2	0.615104	116.667	5.14286	81.0397	1.03292	0	4	0	1	1	1	0	1	4	1	78.8675
1217	52	165.2	60.4	22.13	104	65	82	4.28	6.19	0.76	4.84	67.29	0.57	4.6	16150	7	1.33	0.99	3.83158	2	2	0.496368	78	0.571429	95.4403	0.761199	0	1	1	0	0	0	0	0	0	0	90.3058
1218	45	161.6	66.8	25.58	109	67	83	2.77	4.6	0.68	5.16	79.11	0.2	4.8	6957	2	1.48	1.1	2.54133	2	2	0.513614	81	0.459459	80.213	0.89491	0	2	1	0	0	0	0	0	0	0	78.0012
1219	46	167	71.7	25.71	116	70	88	3.1	4.34	0.83	4.36	72.57	0.27	4.6	4716	2	0.96	0.89	3.74894	1	2	0.526946	85.3333	0.864583	112.5	0.820928	0	2	0	0	0	1	0	0	1	0	105.998
1220	40	172.7	85.3	28.6	117	76	101	3.54	4.85	1.47	5.39	81.64	2.53	6.8	10171	3	0.89	1.63	2.60741	1	1	0.584829	89.6667	1.65169	99.7478	0.923529	0	2	0	1	0	1	0	0	2	0	103.19
1221	40	166.5	66.6	24.02	112	74	86	3.45	5.3	2.55	5.83	76.28	0.52	5.9	10914	2	1.02	1.53	1.61994	1	1	0.516517	86.6667	2.5	108.467	0.862896	0	1	0	0	0	1	1	1	3	1	108.319
1222	40	158.5	63	25.08	131	72	86	2.91	4.79	1.63	6.22	60.62	2.23	13.5	24557	16	1.12	3.73	5.75966	2	1	0.542587	91.6667	1.45536	113.781	0.685747	0	4	0	0	1	0	1	0	2	0	109.464
1223	61	150.9	66.8	29.34	119	73	96	3.87	5.99	1.31	5.47	57.57	0.22	4.6	5229	3	1.24	1.12	5.07172	2	2	0.636183	88.3333	1.05645	112.443	0.651244	0	2	1	0	0	0	0	0	0	0	96.0688
1224	61	161.3	69	26.52	175	87	94	4.3	6.35	1.35	5.3	51.3	1.83	11.7	7865	14	1.26	2.76	15.7355	2	2	0.582765	116.333	1.07143	129.637	0.580317	0	4	1	0	1	0	0	0	1	0	99.7834
1225	40	173.3	79.1	26.34	132	83	89	2.86	4.53	2.19	5.26	89.84	0.6	9.1	18145	7	0.94	2.13	3.41031	1	1	0.51356	99.3333	2.32979	88.6359	1.01629	0	2	0	0	1	1	0	1	3	1	91.9145
1226	45	163.2	70.4	26.43	116	75	83	2.97	4.58	0.92	4.86	61.23	1.48	2.2	27770	15	1	0.48	4.77494	1	2	0.508578	88.6667	0.92	139.29	0.692647	0	2	0	0	0	1	0	0	1	0	114.467
1227	33	165.4	72.8	26.61	136	82	88	2.7	4.17	0.65	4.93	77.42	0.39	4.8	24443	73	1.25	1.05	26.401	1	1	0.532044	100	0.52	110.23	0.875792	0	2	0	0	1	0	0	0	1	0	113.087
1228	43	165.2	54.9	20.12	117	52	71	4.42	5.95	0.55	5.61	101.34	0.2	4	14598	4	1.35	1	2.42225	1	1	0.429782	73.6667	0.407407	75.4112	1.14638	0	1	0	0	0	0	1	0	1	0	77.8014
1229	43	166.6	82.5	29.72	154	97	93	3.95	5.89	0.77	5.38	64.71	1.6	10.8	9998	6	1.34	2.58	5.30506	1	1	0.558223	116	0.574627	131.169	0.732014	0	4	0	1	1	0	0	0	2	0	113.478
1230	37	149	52.5	23.65	112	74	76	3.43	5.62	1.83	5.02	52.81	0.97	5.5	4452	2	1.18	1.23	3.97125	2	1	0.510067	86.6667	1.55085	136.788	0.597398	0	1	0	0	0	0	0	1	1	0	116.985
1231	37	178.6	77.3	24.23	137	86	87	2.44	4.44	2.59	5.4	80.5	3.22	6.2	19974	42	0.96	1.49	18.5882	1	1	0.487122	103	2.69792	102.92	0.910633	0	1	0	0	1	1	0	1	3	1	107.195
1232	39	170.2	78.6	27.13	132	93	93	2.88	3.94	0.93	5.36	73.68	0.91	9.4	5555	2	0.78	2.24	3.18272	1	1	0.546416	106	1.19231	113.723	0.833484	0	2	0	1	1	1	0	0	3	1	110.648
1233	43	173.6	84.4	28.01	126	84	91	2.98	5.42	2.88	5.53	84.84	0.55	3.5	3799	2	1.28	0.86	4.65386	1	1	0.524194	98	2.25	93.9023	0.959729	0	2	0	1	0	0	0	1	2	0	96.4492
1234	46	165.8	86.5	31.47	142	95	103	2.75	4.62	2.65	7.41	70.75	1.47	9	7125	14	0.98	2.96	17.3698	1	2	0.62123	110.667	2.70408	116.082	0.800339	0	4	0	1	1	1	1	1	5	1	107.111
1235	42	180.8	81.4	24.9	115	74	97	2.15	3.56	0.88	5.34	104.19	0.2	11.6	11625	126	0.96	2.75	95.8142	1	1	0.536504	87.6667	0.916667	73.1815	1.17862	1	3	0	1	0	1	0	0	2	0	75.7663
1236	33	175.5	73.3	23.8	129	86	80	3.24	5.44	2.91	5.04	87.14	0.44	5.3	8942	3	1.19	1.19	2.96578	1	1	0.45584	100.333	2.44538	95.2616	0.985747	0	1	0	0	1	0	0	1	2	0	100.175
1237	39	161.9	66.8	25.48	107	71	87	3.21	4.75	0.64	4.85	93.31	0.2	3.3	15944	5	1.22	0.71	2.7722	1	1	0.537369	83	0.52459	84.9705	1.05554	0	2	0	0	0	0	0	0	0	0	88.4172
1238	40	159.8	67.8	26.55	135	88	81	3.46	5	1.06	4.38	83.36	0.74	3.1	16827	6	0.93	0.6	3.15208	1	1	0.506884	103.667	1.13978	97.2142	0.942986	0	2	0	0	1	1	0	0	2	0	100.622
1239	34	166.9	65.7	23.59	147	75	86	2.59	4.07	1.15	4.85	78.11	0.62	6.5	19550	5	0.93	1.4	2.26087	1	1	0.515279	99	1.23656	108.449	0.883597	0	1	0	0	1	1	0	0	2	0	111.886
1240	45	177.4	65.9	20.94	109	74	77	3.51	6.11	0.61	4.88	80.79	0.64	1.8	24301	7	2.02	0.39	2.5464	1	2	0.434047	85.6667	0.30198	98.9363	0.913914	0	1	0	0	0	0	0	0	0	0	100.897
1241	34	175.3	88.4	28.77	136	85	95	3.11	4.88	1.54	5.88	100.46	29.25	5.5	41835	32	1.16	1.44	6.7618	1	1	0.541928	102	1.32759	79.4998	1.13643	0	2	0	1	1	0	1	0	3	1	83.7575
1242	31	171.5	53.8	18.29	106	70	69	2.88	4.38	1.06	4.94	99.99	1.29	1.8	31485	10	1.02	0.4	2.80769	1	1	0.402332	82	1.03922	81.2943	1.13111	0	1	0	0	0	1	0	0	1	0	86.0277
1243	41	176.3	98.6	31.72	157	87	108	2.52	3.98	1.45	5.71	59.94	3.14	21.1	14624	13	0.86	5.35	7.85832	1	1	0.612592	110.333	1.68605	145.402	0.678054	0	4	0	1	1	1	1	0	4	1	118.763
1244	50	171	62.7	21.44	111	56	79	4.03	6.78	0.78	5.81	80.64	0.56	7.5	5924	2	1.95	1.94	2.98447	1	2	0.461988	74.3333	0.4	97.3108	0.912217	0	1	0	0	0	0	1	0	1	0	97.6342
1245	58	147	65.9	30.5	174	95	91	2.83	4.75	1.32	5.15	59.36	3.69	4.6	3006	3	1.02	1.05	8.82236	2	2	0.619048	121.333	1.29412	109.255	0.671493	0	2	1	0	1	0	0	0	1	0	97.1314
1247	54	152.6	59	25.34	137	83	88	3.09	5.16	1.38	6.53	68.82	0.77	7.2	3279	2	1.07	2.09	5.39189	2	2	0.576671	101	1.28972	92.2038	0.778507	0	2	1	0	1	0	1	0	2	0	86.6581
1248	55	171.8	80.4	27.24	109	70	92	3.22	5.1	1.47	5.89	92.68	5.55	5.6	18350	5	1.02	1.47	2.40872	1	2	0.535506	83	1.44118	80.5702	1.04842	0	2	0	1	0	1	1	0	3	1	79.6676
1249	62	147.7	53	24.29	157	75	88.5	3.97	5.56	1.54	5.29	48.19	2.33	8.8	12847	19	1.09	2.07	13.0739	2	2	0.599188	102.333	1.41284	139.63	0.545136	0	1	1	0	1	0	0	0	1	0	101.145
1250	40	172.7	67.8	22.73	108	72	80	3.74	5.59	0.54	4.75	79.46	0.29	4.1	19459	5	1.34	0.87	2.27144	1	1	0.463231	84	0.402985	103.135	0.898869	0	1	0	0	0	0	0	0	0	0	106.516
1251	31	160.4	65	25.26	100	59	87	3.77	5.5	1	4.94	64.01	2.21	9.2	34275	18	1.26	2.02	4.64245	2	1	0.542394	72.6667	0.793651	111.359	0.724095	0	2	0	0	0	0	0	0	0	0	111.178
1252	30	179	89.9	28.06	130	78	102.2	1.67	3.87	3.46	5.79	84.79	0.59	13.9	22329	5	0.82	3.58	1.97949	1	1	0.57095	95.3333	4.21951	100.225	0.959163	0	4	0	1	1	1	1	1	5	1	105.747
1253	61	168.1	68.4	24.21	127	79	91	1.55	3.67	1.76	8.63	97.19	10.06	6.4	25901	11	1.18	2.45	3.7543	1	2	0.541344	95	1.49153	74.5866	1.09943	0	1	0	1	0	0	1	1	3	1	72.1155
1254	43	175.4	65.2	21.19	128	83	81	3.07	4.83	0.98	5.19	59.96	2.71	3.1	15613	12	1.35	0.72	6.79434	1	1	0.461802	98	0.725926	144.108	0.678281	0	1	0	0	0	0	0	0	0	0	117.09
1255	36	173.1	77.4	25.83	124	71	91	4.73	6.32	1.32	4.96	91.5	2.66	10.9	21358	9	1.1	2.4	3.72507	1	1	0.525708	88.6667	1.2	88.3056	1.03507	0	2	0	1	0	0	0	0	1	0	92.4643
1256	41	172.5	65.4	21.98	101	73	79	4.58	6.77	1.25	5.17	119.94	0.25	4.4	56135	12	1.54	1.01	1.88973	1	1	0.457971	82.3333	0.811688	61.7775	1.35679	0	1	0	0	0	0	0	0	0	0	64.3592
1257	52	161.2	53.1	20.43	112	70	73	3.8	6.3	2.75	5.23	71.73	0.55	5.8	6626	4	1	1.35	5.33655	1	2	0.452854	84	2.75	111.651	0.811425	0	1	0	0	0	1	0	1	2	0	102.111
1258	57	176.7	87.9	28.15	128	78	100.5	2.92	4.67	1.11	5.24	88.28	3.41	4.9	10270	4	0.92	1.14	3.44304	1	2	0.568761	94.6667	1.20652	85.0089	0.998643	0	2	0	1	0	1	0	0	2	0	83.3141
1259	49	171.9	64.9	21.96	113	66	84	4.61	7.14	1.06	5.15	89.68	0.26	2.8	8013	4	1.56	0.64	4.41283	1	2	0.488656	81.6667	0.679487	85.6621	1.01448	0	1	0	0	0	0	0	0	0	0	86.4696
1260	50	169.5	62.9	21.89	122	79	83	3.96	5.55	1.49	5.08	87	0.81	7.6	20941	5	1	1.72	2.11069	1	2	0.489676	93.3333	1.49	88.609	0.984163	0	1	0	0	0	1	0	0	1	0	89.0723
1261	32	168	67.3	23.84	106	55	87	2.27	3.76	1.19	5.01	82.94	0.24	4.7	29389	19	0.97	1.05	5.71506	1	1	0.517857	72	1.2268	101.808	0.938235	0	1	0	0	0	1	0	0	1	0	107.09
1262	36	167.6	88.6	31.54	125	77	102	3.88	6.12	2.74	5.87	77.18	0.54	11.6	16083	11	1.27	3.03	6.04614	1	1	0.608592	93	2.15748	108.943	0.873077	0	4	0	1	0	0	1	1	3	1	110.87
1263	36	162.2	60.8	23.11	120	72	82	3.41	5.02	1.35	5.41	83.2	1	5.2	14569	3	1.12	1.25	1.8203	1	1	0.505549	88	1.20536	99.3001	0.941176	0	1	0	0	0	0	0	0	0	0	103.73
1264	36	170.9	64.3	22.02	138	89	88	2.2	3.68	0.58	4.72	94.34	0.48	5.9	31326	14	1.13	1.24	3.95071	1	1	0.514921	105.333	0.513274	85.0369	1.06719	0	1	0	0	1	0	0	0	1	0	89.1096
1265	40	165	67.4	24.76	133	84	85	4.94	6.83	1.79	5.93	80.25	7.49	5.6	30691	9	1.07	1.48	2.59229	1	1	0.515152	100.333	1.6729	101.884	0.907805	0	1	0	0	1	0	1	1	3	1	105.355
1266	54	156	68.6	28.19	133	86	100	3.05	4.88	1.53	5.7	65	5.63	6	3907	2	0.93	1.52	4.52521	2	2	0.641026	101.667	1.64516	98.9358	0.735294	0	2	1	0	1	0	1	0	2	0	92.8526
1267	31	166.2	72.6	26.28	148	93	91	2.96	4.37	0.93	4.82	73.69	0.83	9.2	12674	11	0.75	1.97	7.6724	1	1	0.547533	111.333	1.24	118.474	0.833597	0	2	0	1	1	1	0	0	3	1	117.038
1268	30	174.2	84.3	27.78	145	85	91	2.81	5.74	5	5.27	75.14	0.29	11.1	14129	8	0.76	2.6	5.00531	1	1	0.522388	105	6.57895	116.34	0.85	0	4	0	1	1	1	0	1	4	1	116.923
1269	45	174.2	78.9	26	142	88	94	3.49	5.18	1.53	6.97	84.11	2.42	7.1	16777	7	1.01	2.2	3.68838	1	2	0.53961	106	1.51485	94.1398	0.951471	0	2	0	1	1	1	1	0	4	1	96.1025
1270	44	163.7	76.7	28.62	100	67	92	1.52	4.45	5.27	5.42	96.15	0.81	9.7	12611	3	0.74	2.34	2.10293	1	1	0.562004	78	7.12162	80.1351	1.08767	0	2	0	1	0	1	0	1	3	1	82.3266
1271	35	177.4	88	27.96	125	79	92	3.09	4.81	1.91	5.45	88.28	7.09	22.6	18475	6	1.04	5.47	2.87091	1	1	0.518602	94.3333	1.83654	92.7637	0.998643	0	4	0	1	0	0	0	1	2	0	97.2378
1272	41	173.5	78.9	26.21	149	88	96	1.52	3.36	1.96	5.25	72.54	0.78	8.5	4561	3	1.05	1.98	5.81451	1	1	0.553314	108.333	1.86667	114.9	0.820588	0	2	0	1	1	0	0	1	3	1	109.806
1273	55	164	73	27.14	135	79	93	2.98	4.67	1.16	5.34	105.22	1.09	7.2	27617	23	1.23	1.71	7.36213	1	2	0.567073	97.6667	0.943089	68.8915	1.19027	0	2	0	1	1	0	0	0	2	0	68.3362
1274	37	166.9	83.3	29.9	137	87	101	3.95	5.78	2.03	4.71	76.2	1.33	7.4	11914	6	1.13	1.55	4.45191	1	1	0.605153	103.667	1.79646	110.134	0.861991	0	2	0	1	1	0	0	1	3	1	110.673
1275	46	172.8	60.9	20.4	130	100	84	2.7	4.02	0.68	5.25	83.44	11.1	5.3	6549	5	0.97	1.24	6.74912	1	2	0.486111	110	0.701031	94.7001	0.943891	0	1	0	0	1	1	0	0	2	0	96.3569
1276	44	177.6	80.2	25.43	113	62	90	4.18	5.87	1.28	4.73	92.26	1.39	3.8	17723	7	1.08	0.8	3.49151	1	1	0.506757	79	1.18519	84.3248	1.04367	0	2	0	1	0	0	0	0	1	0	86.5416
1277	39	162.5	69.1	26.17	131	81	88	3.26	5.47	1.87	4.83	110.72	0.25	5.1	21641	6	1.4	1.09	2.4509	1	1	0.541538	97.6667	1.33571	68.7994	1.25249	0	2	0	0	1	0	0	1	2	0	71.8969
1278	44	175	81.5	26.61	142	91	94	2.01	4.29	2.43	5.88	82.01	1.22	11.9	13448	16	1.04	3.11	10.5175	1	1	0.537143	108	2.33654	97.5148	0.927715	0	4	0	1	1	0	1	1	4	1	99.784
1279	46	169.9	80.7	27.96	113	78	71	2.34	5.37	3.36	5.88	86.52	1.28	9.1	16722	21	1.08	2.38	11.1015	1	2	0.417893	89.6667	3.11111	90.5576	0.978733	0	2	0	0	0	0	1	1	2	0	92.2254
1280	51	165	75	27.55	135	84	97	4.05	5.96	0.79	5.4	82.18	1.02	3.7	13620	16	1.39	0.89	10.3847	1	2	0.587879	101	0.568345	94.7292	0.929638	0	2	0	1	1	0	0	0	2	0	94.7586
1281	44	168.4	70	24.68	127	83	89	3.48	5.47	1.48	5.11	89.85	1.49	6.9	19877	6	1.01	1.57	2.66841	1	1	0.528504	97.6667	1.46535	87.1246	1.0164	0	1	0	0	0	1	0	0	1	0	89.3558
1282	53	161.7	72.3	27.65	166	117	95	2.14	5.05	4.86	7.2	77.65	2.93	9.3	14338	17	1.02	2.98	10.4812	1	2	0.587508	133.333	4.76471	100.897	0.878394	0	4	0	1	1	1	1	1	5	1	98.1447
1283	42	173.7	81.7	27.08	135	89	91	1.46	4.68	5.97	5.76	90.78	0.56	9.8	19720	7	0.82	2.51	3.13793	1	1	0.523892	104.333	7.28049	86.7438	1.02692	0	4	0	1	1	1	1	1	5	1	89.4988
1284	41	173	82.9	27.7	138	76	95	3.39	5.04	1.11	5.24	63.6	0.66	6	15320	6	1.12	1.4	3.46214	1	1	0.549133	96.6667	0.991071	135.147	0.719457	0	2	0	1	1	0	0	0	2	0	115.905
1285	41	167.2	69	24.68	119	78	84	3.5	5.79	0.63	5.42	77.38	0.2	8.3	28144	8	1.75	2	2.51279	1	1	0.502392	91.6667	0.36	106.097	0.875339	0	1	0	0	0	0	0	0	0	0	106.929
1286	57	156.6	55.5	22.63	141	87	81	4.91	7.05	1.05	5.98	59.27	0.66	6.9	3984	2	1.42	1.83	4.43775	2	2	0.517241	105	0.739437	109.801	0.670475	0	1	1	0	1	0	1	0	2	0	97.8649
1287	48	168.6	52.95	18.63	133	90	71	3.17	5.48	1.99	5.21	76.14	0.41	2.6	24745	13	1.53	0.6	4.64417	1	2	0.421115	104.333	1.30065	105.222	0.861312	0	1	0	0	1	0	0	1	2	0	102.477
1288	44	176.2	81.7	26.32	126	84	92	4.39	6.73	3.03	6.23	85.03	1.06	4.7	36547	42	1.18	1.3	10.159	1	1	0.522134	98	2.5678	93.2588	0.961878	0	2	0	1	0	0	1	1	3	1	95.5154
1289	45	160.3	67.2	26.15	112	65	86	3.78	6.06	3.08	4.82	70.6	0.64	10.9	21474	24	1.1	2.34	9.87985	1	2	0.536494	80.6667	2.8	116.845	0.798643	0	2	0	0	0	0	0	1	1	0	107.96
1290	49	161.4	63.6	24.41	111	59	83	3.89	5.5	0.97	4.59	94.38	0.2	2.9	18401	3	1.17	0.59	1.44123	1	2	0.51425	76.3333	0.82906	80.4291	1.06765	0	1	0	0	0	0	0	0	0	0	81.291
1291	51	162.5	71.3	27	116	72	91	2.29	4.16	1.62	5.66	93.29	1.36	4.8	12214	26	1	1.21	18.8178	1	2	0.56	86.6667	1.62	81.0081	1.05532	0	2	0	1	0	1	1	0	3	1	81.2906
1292	55	174	86.3	28.5	133	87	106	2.62	4.53	2.6	6.7	71.28	1.86	10.9	22020	7	0.81	3.25	2.81017	1	2	0.609195	102.333	3.20988	111.397	0.806335	0	4	0	1	1	1	1	1	5	1	100.241
1293	40	156.6	54.7	22.31	118	68	68	3.44	5.43	1.28	5.45	95.98	0.58	4	24178	11	1.33	0.97	4.02184	1	1	0.434227	84.6667	0.962406	81.6922	1.08575	0	1	0	0	0	0	0	0	0	0	84.854
1294	40	175.4	75.8	24.64	108	73	90.5	3.06	5.2	2.24	5.25	86.85	0.38	7.1	25224	10	0.95	1.66	3.5046	1	1	0.515964	84.6667	2.35789	92.4165	0.982466	0	1	0	1	0	1	0	1	3	1	95.7539
1295	47	165.8	81	29.47	105	60	98	2.35	3.74	1.16	4.87	78.33	7.66	4.6	21114	10	0.73	1	4.1868	1	2	0.591074	75	1.58904	101.988	0.886086	0	2	0	1	0	1	0	0	2	0	102.003
1296	32	166.3	68.3	24.7	133	98	83	2.18	4.67	2.77	5.66	93.94	0.21	7.7	6911	4	1.1	1.94	5.11648	1	1	0.499098	109.667	2.51818	87.3053	1.06267	0	1	0	0	1	0	1	1	3	1	92.121
1297	69	170.8	76.1	26.09	150	95	96	3.03	4.89	1.42	6.39	83.37	1.69	6.7	12974	12	1.12	1.9	8.17635	1	2	0.562061	113.333	1.26786	88.1617	0.9431	0	2	0	1	1	0	1	0	3	1	82.0647
1298	56	168.5	62.4	21.98	146	79	79	5.19	6.47	0.8	6.04	84.76	0.67	4.2	13704	14	1.05	1.13	9.03094	1	2	0.468843	101.333	0.761905	89.6699	0.958824	0	1	0	0	1	0	1	0	2	0	88.1321
1299	37	174.5	74	24.3	114	78	85	3.03	4.84	1.21	4.93	80.02	0.71	5.6	4398	2	1.08	1.23	4.02001	1	1	0.487106	90	1.12037	103.682	0.905204	0	1	0	0	0	0	0	0	0	0	107.973
1300	30	176.6	69.3	22.22	130	78	76	2.43	4.27	1.36	5.38	74.65	5.04	7.4	11090	11	1.17	1.77	8.76826	1	1	0.430351	95.3333	1.16239	117.283	0.844457	0	1	0	0	1	0	0	0	1	0	117.238
1301	46	165.6	58	21.15	132	86	87	2.29	4.39	0.68	4.86	78.11	0.4	3	8540	9	1.55	0.65	9.31616	1	2	0.525362	101.333	0.43871	102.737	0.883597	0	1	0	0	1	0	0	0	1	0	102.841
1302	50	170.7	68.9	23.65	130	89	90	3.57	4.92	1.24	5.27	86.73	0.85	5	13986	2	0.93	1.17	1.26412	1	2	0.527241	102.667	1.33333	88.9495	0.981109	0	1	0	1	1	1	0	0	3	1	89.4077
1303	60	175.2	77.3	25.18	139	75	92	3.82	5.56	2.03	7.36	59.09	2.11	7.1	12203	6	0.97	2.32	4.34647	1	2	0.525114	96.3333	2.09278	138.237	0.668439	0	2	0	1	1	1	1	1	5	1	104.536
1304	33	182.9	94.4	28.22	128	77	97	3.32	5.28	2.97	7.64	87.17	1.95	12.6	31177	18	0.8	4.28	5.10376	1	1	0.530344	94	3.7125	95.2211	0.986086	0	4	0	1	0	1	1	1	4	1	100.134
1305	40	168.5	74.6	26.27	107	71	92	4.15	5.85	1.46	5.02	76.03	0.62	8	15685	9	0.98	1.78	5.07236	1	1	0.545994	83	1.4898	108.907	0.860068	0	2	0	1	0	1	0	0	2	0	108.465
1306	40	156.2	58.85	24.12	112	70	76	3.66	5.36	1.04	5.49	55.65	0.2	10.2	6618	3	1.21	2.49	4.00725	2	1	0.486556	84	0.859504	126.449	0.629525	0	1	0	0	0	0	0	0	0	0	112.589
1307	46	174.4	72.5	23.84	113	67	91	3.29	4.94	2.18	4.95	76.68	1.7	5.9	13560	6	0.92	1.3	3.9115	1	2	0.521789	82.3333	2.36957	105.106	0.867421	0	1	0	1	0	1	0	1	3	1	103.625
1308	50	166.2	61.4	22.23	118	77	84	5.31	7.35	0.93	5.67	99.67	0.3	5.4	13058	3	1.57	1.36	2.03094	1	2	0.505415	90.6667	0.592357	74.9231	1.12749	0	1	0	0	0	0	1	0	1	0	75.5713
1309	45	171.9	60	20.3	126	72	71	3.36	5.52	0.52	5.35	67.56	0.2	3.3	16520	33	1.66	0.78	17.6586	1	2	0.413031	90	0.313253	123.367	0.764253	0	1	0	0	0	0	0	0	0	0	109.931
1310	56	170.4	83.6	28.79	147	96	99	3.32	6.01	3.88	5.94	74.65	2.25	9.6	12482	10	0.88	2.53	7.0822	1	2	0.580986	113	4.40909	104.886	0.844457	0	4	0	1	1	1	1	1	5	1	97.6669
1311	36	163.9	63.6	23.68	115	76	81	4.22	5.62	0.75	5.05	76.64	0.42	4.7	9074	4	1.03	1.05	3.89685	1	1	0.494204	89	0.728155	109.891	0.866968	0	1	0	0	0	0	0	0	0	0	111.19
1312	32	170.3	92.5	31.89	136	83	98	2.46	4.32	3.06	5.62	77.85	2	13.3	6452	6	0.74	3.32	8.22071	1	1	0.575455	100.667	4.13514	110.084	0.880656	0	4	0	1	1	1	1	1	5	1	113.625
1313	34	173.9	67.25	22.24	125	79	84	3	5.86	4.67	5.32	101.28	3.97	8.3	13400	17	0.98	1.96	11.2149	1	1	0.483036	94.3333	4.76531	78.7062	1.1457	0	1	0	0	0	1	0	1	2	0	82.9384
1314	49	188.7	98.6	27.69	132	90	99	3.13	4.89	1.91	5.16	90.99	0.42	6.2	21624	12	1.04	1.42	4.90566	1	2	0.524642	104	1.83654	84.1428	1.0293	0	2	0	1	1	0	0	1	3	1	84.9667
1315	30	157.3	51.1	20.65	111	65	67	3.29	5.18	0.52	4.59	54.98	0.29	4.3	6838	2	1.47	0.88	2.58555	2	1	0.425938	80.3333	0.353741	135.136	0.621946	0	1	0	0	0	0	0	0	0	0	121.264
1316	56	172.6	72.25	24.25	148	84	94	4.04	5.91	1.53	5.8	72.59	2.43	4.6	8270	6	1.22	1.19	6.41354	1	2	0.544612	105.333	1.2541	108.571	0.821154	0	1	0	1	1	0	1	0	3	1	98.7966
1317	43	167.2	57.05	20.41	122	79	80	2.96	4.92	0.66	5.53	71.07	0.64	7.6	14637	5	1.45	1.87	3.01974	1	1	0.478469	93.3333	0.455172	116.839	0.803959	0	1	0	0	0	0	0	0	0	0	109.189
1319	40	170.3	81.9	28.24	168	103	99	2.97	5.33	3.87	5.96	79.29	0.57	7.4	20926	14	1.12	1.96	5.91417	1	1	0.581327	124.667	3.45536	103.408	0.896946	0	2	0	1	1	0	1	1	4	1	106.609
1320	44	176.1	83.35	26.88	122	78	94	3.19	5.44	0.96	4.94	80.98	2.08	16.9	12805	4	1.56	3.71	2.76142	1	1	0.533788	92.6667	0.615385	99.0476	0.916063	0	4	0	1	0	0	0	0	1	0	101.32
1321	41	160	61	23.83	115	85	82	3.3	6.43	4.21	5.38	78.52	0.2	7.9	6974	4	1.14	1.89	5.07026	1	1	0.5125	95	3.69298	104.2	0.888235	0	1	0	0	1	0	0	1	2	0	106.289
1322	35	172	82.15	27.77	129	82	96	3.39	5.29	1.9	5.74	83.83	8.88	7.1	16875	19	1.05	1.81	9.95319	1	1	0.55814	97.6667	1.80952	98.8774	0.948303	0	2	0	1	0	0	1	1	3	1	103.513
1323	40	176.3	88.25	28.39	139	84	99	4.79	8.1	3.26	5.01	99.03	0.68	5.4	9107	4	1.16	1.2	3.88273	1	1	0.561543	102.333	2.81034	78.5987	1.12025	0	2	0	1	1	0	0	1	3	1	81.7047
1324	41	167.5	70.2	25.02	134	88	88	3.76	6.36	1.59	5.94	103.06	0.47	6	13171	13	1.78	1.58	8.72523	1	1	0.525373	103.333	0.893258	74.4935	1.16584	0	2	0	0	1	0	1	0	2	0	77.313
1325	47	156	46.85	19.25	106	70	74	4.7	7.35	1.55	5.02	47.06	0.22	3.6	6740	4	1.54	0.8	5.24629	2	2	0.474359	82	1.00649	151.088	0.532353	0	1	1	0	0	0	0	0	0	0	113.265
1326	39	169.5	69.85	24.31	114	73	85	2.41	3.56	0.61	5.69	69.83	0.82	5.9	12765	10	0.88	1.49	6.92519	1	1	0.501475	86.6667	0.693182	121.51	0.789932	0	1	0	0	0	1	1	0	2	0	113.116
1327	34	165.5	67.7	24.72	136	74	84	3.12	4.8	0.72	5.29	74.32	1.85	7.4	26734	10	1.39	1.74	3.30665	1	1	0.507553	94.6667	0.517986	115.314	0.840724	0	1	0	0	1	0	0	0	1	0	114.197
1328	46	164.6	67.85	25.04	135	85	88	2.13	4.36	1.1	5.29	73.94	0.31	4.3	7767	4	1.48	1.01	4.55259	1	2	0.534629	101.667	0.743243	109.933	0.836425	0	2	0	0	1	0	0	0	1	0	105.187
1329	49	160	58.15	22.71	122	69	80	2.26	4.58	1.53	4.96	78.52	0.44	3.2	8380	7	1.1	0.71	7.38425	1	2	0.5	86.6667	1.39091	100.927	0.888235	0	1	0	0	0	0	0	0	0	0	100.48
1330	31	165.2	64.55	23.65	114	72	81	4.47	6.26	1.25	4.81	93.67	0.51	4.5	24855	7	1.14	0.96	2.48964	1	1	0.490315	86	1.09649	88.1153	1.05962	0	1	0	0	0	0	0	0	0	0	93.0938
1331	34	161	68.15	26.29	114	68	84	4.39	7.43	2.78	5.28	83.27	0.9	8	16640	5	1.13	1.88	2.65625	1	1	0.521739	83.3333	2.46018	100.217	0.941968	0	2	0	0	0	0	0	1	1	0	105.09
1332	49	165.9	66.3	24.09	141	78	88	5.17	6.84	0.86	4.5	90.19	0.38	3.6	15294	5	0.98	0.72	2.89002	1	2	0.53044	99	0.877551	85.0647	1.02025	0	1	0	0	1	1	0	0	2	0	85.8788
1333	32	163.8	55.1	20.54	113	71	72	4.99	6.85	1.27	4.83	81.17	0.2	4.7	22117	6	1.01	1.01	2.39816	1	1	0.43956	85	1.25743	104.555	0.918213	0	1	0	0	0	1	0	0	1	0	109.92
1334	40	165.9	56	20.35	129	77	76	3.3	5.67	0.45	5.77	96.27	0.2	4.1	27641	8	1.79	1.05	2.55852	1	1	0.458107	94.3333	0.251397	81.3886	1.08903	0	1	0	0	0	0	1	0	1	0	84.5451
1335	34	166.4	61.6	22.25	99	72	80	2.55	5.12	1.97	4.82	85.73	1.56	6.3	17105	13	1.29	1.35	6.7185	1	1	0.480769	81	1.52713	96.6806	0.969796	0	1	0	0	0	0	0	1	1	0	101.456
1336	68	157.2	49.7	20.11	127	81	73	3.22	5.13	0.65	5.8	81.21	0.38	4	11630	8	1.37	1.03	6.08083	1	2	0.464377	96.3333	0.474453	91.3026	0.918665	0	1	0	0	0	0	1	0	1	0	85.3081
1337	57	164.8	67.6	24.89	132	75	92	3.41	5.49	0.82	4.99	82.73	1.37	2.3	17405	6	1.25	0.51	3.0474	1	2	0.558252	94	0.656	92.1006	0.93586	0	1	0	1	1	0	0	0	2	0	90.118
1338	42	170.9	62	21.23	114	76	76	2.66	5.34	1.21	5.16	95.18	0.2	6.4	9169	2	1.57	1.47	1.92824	1	1	0.444705	88.6667	0.770701	81.8226	1.0767	0	1	0	0	0	0	0	0	0	0	84.5212
1340	51	173.6	57.9	19.21	132	82	80	2.94	4.62	0.85	4.95	63.99	0.35	4.6	11579	6	1.15	1.01	4.58071	1	2	0.460829	98.6667	0.73913	128.992	0.723869	0	1	0	0	1	0	0	0	1	0	107.772
1341	59	168.8	58.5	20.53	136	88	85	3.8	6.62	1.65	4.94	82.69	4.26	5.1	19861	22	1.77	1.12	9.79205	1	2	0.503555	104	0.932203	91.5884	0.935407	0	1	0	0	1	0	0	0	1	0	88.9128
1342	48	174.4	76.3	25.09	116	79	89	3.84	5.41	2.12	4.66	88.59	2.79	5.1	8482	2	1.22	1.06	2.08441	1	2	0.510321	91.3333	1.7377	87.2861	1.00215	0	2	0	0	0	0	0	1	1	0	88.3761
1343	42	172.8	99.3	33.26	130	71	98	1.14	3.79	6.27	6.81	90.67	3.93	23.1	24814	24	0.63	6.99	8.55001	1	1	0.56713	90.6667	9.95238	86.8737	1.02568	0	4	0	1	1	1	1	1	5	1	89.6301
1344	46	164.8	78	28.72	134	86	97	2.97	4.86	1.61	5.08	68.29	0.38	13.9	28723	16	1.08	3.14	4.92428	1	2	0.588592	102	1.49074	121.263	0.772511	0	4	0	1	1	0	0	0	2	0	108.68
1345	39	159.4	56.4	22.2	117	68	70	2.73	4.37	1.08	4.95	66.86	0.24	6.9	8555	5	1.13	1.52	5.16657	2	1	0.439147	84.3333	0.955752	101.282	0.756335	0	1	0	0	0	0	0	0	0	0	99.7106
1346	40	178.2	75.35	23.73	120	68	85	2.91	4.45	1.49	5.36	80.68	3	16.4	13050	7	0.9	3.91	4.74176	1	1	0.476992	85.3333	1.65556	101.214	0.91267	0	3	0	0	0	1	0	0	1	0	104.676
1347	45	171.5	74.6	25.36	113	69	84	3.43	5.52	1.89	5.54	110.12	0.2	8.5	10052	2	1.16	2.09	1.75885	1	2	0.489796	83.6667	1.62931	67.5106	1.2457	0	2	0	0	0	0	0	1	1	0	69.384
1348	42	164.9	62.55	23	137	85	84	3.24	5.65	2.34	5.63	87.1	0.38	9.1	11860	7	0.97	2.28	5.21754	1	1	0.5094	102.333	2.41237	91.2885	0.985294	0	1	0	0	1	1	1	1	4	1	94.0905
1349	45	165.3	75.85	27.76	121	79	92	3.96	5.65	1.15	6.48	77.99	0.43	9.1	26074	11	1.13	2.62	3.72939	1	2	0.556564	93	1.0177	103.338	0.88224	0	4	0	1	0	0	1	0	2	0	103.632
1350	44	167.3	71.7	25.62	122	75	91	3.6	4.94	0.86	5.08	79.04	0.61	9.6	9871	2	0.86	2.17	1.79111	1	1	0.543933	90.6667	1	102.056	0.894118	0	2	0	1	0	1	0	0	2	0	103.79
1351	39	165.2	63.2	23.16	131	86	81	3.21	5	2.03	4.84	80.9	0.21	6.7	15767	7	1.07	1.44	3.92465	1	1	0.490315	101	1.8972	101.333	0.915158	0	1	0	0	1	0	0	1	2	0	105.068
1352	40	167.4	83.35	29.74	159	106	93	1.64	4.03	4.34	6.93	101.17	1.74	17.1	31661	405	0.85	5.27	113.079	1	1	0.555556	123.667	5.10588	76.5522	1.14446	1	4	0	1	1	1	1	1	5	1	79.6199
1353	44	160.6	66.55	25.8	123	77	87	3.69	6.34	2.6	5.38	84.67	1.57	9.1	10933	3	1.14	2.18	2.42568	1	1	0.541719	92.3333	2.2807	93.7484	0.957805	0	2	0	0	0	0	0	1	1	0	96.0066
1354	60	172.4	74.45	25.05	133	76	95	2.15	6.34	6.43	5.73	84.51	0.56	5.7	15091	12	1.04	1.45	7.02936	1	2	0.551044	95	6.18269	88.8928	0.955995	0	2	0	1	1	0	1	1	4	1	85.9968
1355	43	170.3	62.05	21.4	109	72	80	2.9	5.03	2.46	4.79	82.45	1.44	5.3	22122	13	0.75	1.13	5.19483	1	1	0.469759	84.3333	3.28	97.2725	0.932692	0	1	0	0	0	1	0	1	2	0	99.8395
1356	33	164.9	74.7	27.47	128	75	87	3.65	5.53	0.89	4.96	94.63	1.48	7.1	19964	6	1.31	1.57	2.65678	1	1	0.527592	92.6667	0.679389	86.0452	1.07048	0	2	0	0	0	0	0	0	0	0	90.6704
1357	38	173.8	69.75	23.09	123	78	86	3.38	5.05	0.57	4.59	94.47	2.14	3.7	20087	12	1.16	0.75	5.28103	1	1	0.494822	93	0.491379	84.0749	1.06867	0	1	0	0	0	0	0	0	0	0	87.7203
1358	44	166.8	70.45	25.32	136	95	91	4.58	8.05	5.69	5.91	76.63	1.99	9.2	15966	25	1.35	2.42	13.8419	1	1	0.545564	108.667	4.21481	106.031	0.866855	0	2	0	1	1	0	1	1	4	1	105.12
1359	45	161.7	60.25	23.04	134	74	84	4.46	6.46	1.18	5.32	79.83	0.24	3.8	18423	8	1.19	0.9	3.83868	1	2	0.519481	94	0.991597	100.407	0.903054	0	1	0	0	1	0	0	0	1	0	102.366
1360	43	157.6	67	26.98	132	86	91	4.33	5.98	0.67	4.98	63.95	23.98	7.7	5359	4	1.08	1.7	6.59825	1	1	0.577411	101.333	0.62037	133.095	0.723416	0	2	0	1	1	0	0	0	2	0	114.031
1361	44	155.9	51	20.98	118	62	75	4.63	6.89	0.62	5.09	49.56	0.73	10.9	5896	2	1.6	2.47	2.99864	2	1	0.481078	80.6667	0.3875	143.422	0.560633	0	1	0	0	0	0	0	0	0	0	113.724
1362	44	175	85.6	27.95	165	111	99.5	4.86	6.57	1.81	6.63	87.91	2.83	13.3	10284	2	0.92	3.92	1.71918	1	1	0.568571	129	1.96739	89.5033	0.994457	0	4	0	1	1	1	1	1	5	1	91.7453
1363	39	156.3	68.9	28.2	130	72	89	4.24	6.04	0.66	5.28	100.48	0.67	7.8	20108	4	1.3	1.83	1.7585	1	1	0.569418	91.3333	0.507692	77.5521	1.13665	0	2	0	0	1	0	0	0	1	0	80.8473
1364	51	170.7	79.2	27.18	120	79	98	3.32	4.88	1.57	5.66	89.42	2.16	11.3	8841	5	0.76	2.84	4.99943	1	2	0.574107	92.6667	2.06579	85.3561	1.01154	0	4	0	1	0	1	1	0	3	1	85.5631
1365	47	155.4	64	26.5	130	78	88	3.85	5.4	1.25	4.79	72.72	1.76	10	29291	17	0.9	2.13	5.13059	1	2	0.566281	95.3333	1.38889	111.782	0.822624	0	2	0	0	1	1	0	0	2	0	105.167
1366	41	164.3	71.9	26.64	118	74	88	3.97	6.79	2.4	5.62	80.54	0.92	7.5	5436	2	1.37	1.87	3.25239	1	1	0.535606	88.6667	1.75182	100.984	0.911086	0	2	0	0	0	0	1	1	2	0	104.162
1367	40	172.3	77.6	26.14	166	124	95	3.77	5.36	1.7	5.09	96.02	7.61	10.4	11874	52	0.73	2.35	38.7132	1	1	0.551364	138	2.32877	81.6502	1.0862	1	2	0	1	1	1	0	1	4	1	84.8113
1368	52	166.4	77.5	27.99	123	82	97	5.87	8.13	1.34	5.75	80.55	0.34	16.1	10800	7	1.26	4.11	5.72963	1	2	0.582933	95.6667	1.06349	96.7633	0.911199	0	4	0	1	0	0	1	0	2	0	96.4022
1369	44	151.8	47.05	20.42	111	77	72	3.27	5.39	0.47	5.31	48.14	1.42	5.1	10344	14	1.35	1.2	11.9644	2	1	0.474308	88.3333	0.348148	148.661	0.54457	0	1	0	0	0	0	0	0	0	0	114.817
1370	43	164.6	71	26.21	132	83	89	3.81	6.11	2.76	5.89	93.8	0.42	4.6	5342	2	1.21	1.2	3.30962	1	1	0.540705	99.3333	2.28099	82.9604	1.06109	0	2	0	0	1	0	1	1	3	1	85.4247
1371	45	160.4	65.7	25.54	115	74	87	2.81	4.63	1.08	5.65	79.54	0.26	8.2	13471	5	1.05	2.06	3.28112	1	2	0.542394	87.6667	1.02857	100.858	0.899774	0	2	0	0	0	0	1	0	1	0	102.797
1372	50	168.7	60.3	21.19	134	74	78	3.18	5.23	0.85	5.05	78.72	0.58	6.2	28117	7	1.32	1.39	2.2008	1	2	0.462359	94	0.643939	100.248	0.890498	0	1	0	0	1	0	0	0	1	0	99.6727
1373	42	178.5	94.5	29.66	124	81	99	2.86	4.92	2.02	14.05	67.57	0.38	5.8	17386	45	0.96	3.62	22.8805	1	1	0.554622	95.3333	2.10417	124.877	0.764367	0	4	0	1	0	1	1	1	4	1	112.265
1374	42	170.4	84.9	29.24	101	67	92	2.76	4.19	1.22	4.85	79.04	3.28	4.5	18943	5	0.84	0.97	2.33332	1	1	0.539906	78.3333	1.45238	102.909	0.894118	0	2	0	1	0	1	0	0	2	0	105.259
1375	42	172	77	26.03	133	85	98	3.62	5.67	1.8	4.89	72.9	0.82	5.7	20172	7	1.2	1.24	3.06762	1	1	0.569767	101	1.5	113.708	0.824661	0	2	0	1	1	0	0	1	3	1	108.816
1376	30	174.1	75.8	25.01	135	77	81	1.92	4.49	5.01	5.3	88.87	0.35	8.2	17022	5	0.87	1.93	2.59664	1	1	0.46525	96.3333	5.75862	94.5783	1.00532	0	2	0	0	1	1	0	1	3	1	99.906
1377	44	167.2	81.95	29.31	170	111	102.5	2.14	5.73	7.78	5.83	67.09	0.6	13.5	9577	53	1.03	3.5	48.9214	1	1	0.613038	130.667	7.5534	124.936	0.758937	1	4	0	1	1	0	1	1	4	1	111.024
1378	50	150.7	77.4	34.08	121	58	95	3.4	5.34	2.08	5.94	59.69	3.83	20.2	4530	4	0.87	5.33	7.80574	2	2	0.630392	79	2.3908	111.432	0.675226	0	4	1	0	0	0	1	1	2	0	102.559
1379	43	169.2	55.95	19.54	108	78	76	1.93	4.58	3.04	18.28	64.55	0.2	1.9	12913	23	1.16	1.54	15.7454	1	1	0.449173	88	2.62069	131.57	0.730204	0	1	0	0	0	0	1	1	2	0	113.594
1380	26	172.2	75.5	25.46	114	72	86	3.39	5.45	1.63	4.7	79.79	0.39	9	19323	9	1.09	1.88	4.11737	1	1	0.499419	86	1.49541	110.835	0.902602	0	2	0	0	0	0	0	0	0	0	117.053
1381	45	184	79	23.33	106	65	85	2.76	4.13	1.03	4.64	93.75	0.2	3.4	5591	6	0.82	0.7	9.48668	1	2	0.461957	78.6667	1.2561	82.3422	1.06052	0	1	0	0	0	1	0	0	1	0	84.2873
1382	35	156.2	48	19.67	100	62	76	2.02	4.05	0.44	4.9	54.45	0.44	5.8	5611	3	1.46	1.26	4.72643	2	1	0.486556	74.6667	0.30137	133.039	0.61595	0	1	0	0	0	0	0	0	0	0	117.453
1383	55	161	67	25.85	134	77	92	1.86	4.16	0.47	5.15	65.76	1.43	5.5	7489	4	1.83	1.26	4.72159	2	2	0.571429	96	0.256831	97.207	0.743891	0	2	1	0	1	0	0	0	1	0	90.9159
1384	56	169.1	63	22.03	113	72	84	2.87	4.83	1.13	6.73	65.71	11.62	3.8	9736	3	1.06	1.14	2.72391	1	2	0.496747	85.6667	1.06604	122.766	0.743326	0	1	0	0	0	0	1	0	1	0	102.924
1385	40	155.6	52.3	21.6	102	63	72	3.75	5.44	0.98	4.71	47.46	0.2	6.4	4654	2	1.22	1.34	3.79888	2	1	0.462725	76	0.803279	153.897	0.536878	0	1	0	0	0	0	0	0	0	0	118.643
1386	38	164.7	74.5	27.46	130	76	91	3.55	4.98	0.87	5.61	91.79	1.21	5.1	11854	6	0.91	1.27	4.47444	1	1	0.55252	94	0.956044	87.1143	1.03835	0	2	0	1	1	1	1	0	4	1	90.8262
1387	40	182	91.1	27.5	134	94	98	2.16	4.12	2.66	4.95	79.36	1.95	4.9	31051	9	0.99	1.08	2.56224	1	1	0.538462	107.333	2.68687	103.296	0.897738	0	2	0	1	1	1	0	1	4	1	106.571
1388	32	164.3	78.5	29.08	118	73	96	3.87	5.48	1.31	4.8	65.92	0.35	15.4	26281	24	1.24	3.29	8.07275	1	1	0.584297	88	1.05645	135.167	0.745701	0	4	0	1	0	0	0	0	1	0	121.665
1389	29	166.8	67.1	24.12	132	81	67.1	3.16	4.58	0.72	5.13	57.29	0.28	7.7	16510	6	0.99	1.76	3.2126	1	1	0.402278	98	0.727273	163.577	0.648077	0	1	0	0	1	1	0	0	2	0	131.632
1390	42	173	77.6	25.93	129	83	92	2.95	6.12	5.09	5.41	70.34	0.92	11.1	18003	8	0.92	2.67	3.92823	1	1	0.531792	98.3333	5.53261	118.837	0.795701	0	4	0	1	0	1	0	1	3	1	110.426
1391	49	165.5	76	27.75	157	97	95	3.22	5.51	2.91	5.72	68.52	2.52	7	15574	127	1.05	1.78	72.0868	1	2	0.574018	117	2.77143	119.403	0.775113	1	2	0	1	1	0	1	1	4	1	106.267
1392	43	163.2	63.1	23.69	122	81	83	2.36	6.33	6.72	4.91	75.1	3.29	9.2	17401	5	1.08	2.01	2.54008	1	1	0.508578	94.6667	6.22222	109.151	0.849548	0	1	0	0	0	0	0	1	1	0	106.742
1393	40	175.4	61.7	20.06	127	90	85	1.21	4.67	6.61	5.07	99.76	1.28	3.6	33839	50	1.17	0.81	13.0619	1	1	0.484607	102.333	5.64957	77.8895	1.12851	0	1	0	0	1	0	0	1	2	0	80.9824
1394	39	160.3	57.75	22.47	102	65	83	4.47	6.27	0.86	5.18	50.13	0.25	6.8	1773	3	1.42	1.57	14.9577	2	1	0.517779	77.3333	0.605634	144.499	0.567081	0	1	0	0	0	0	0	0	0	0	117.347
1395	41	182	85.7	25.87	136	86	101	3.99	5.59	0.75	5.23	76.74	1.82	9.9	25778	9	1.28	2.3	3.08635	1	1	0.554945	102.667	0.585938	107.19	0.8681	0	2	0	1	1	0	0	0	2	0	107.295
1396	43	170.6	75.3	25.87	132	80	88	4.48	6.58	1.68	5.67	86.35	0.77	7	2984	3	1.23	1.76	8.8874	1	1	0.515826	97.3333	1.36585	91.8801	0.97681	0	2	0	0	1	0	1	0	2	0	94.4138
1397	48	169.4	66.4	23.14	130	85	84	4.83	7.09	1.21	5.16	81.75	0.69	3.5	14171	5	1.62	0.8	3.11905	1	2	0.495868	100	0.746914	96.3847	0.924774	0	1	0	0	1	0	0	0	1	0	97.3925
1398	33	174.9	86.4	28.24	118	71	94	4.7	6.25	1.33	5.35	69.85	2.13	23.4	12652	7	1.18	5.56	4.89093	1	1	0.53745	86.6667	1.12712	125.154	0.790158	0	4	0	1	0	0	0	0	1	0	117.972
1399	46	152.7	56.4	24.19	144	94	74	3.19	5.51	0.35	5.13	45.53	0.63	3.5	4794	3	1.87	0.8	5.53191	2	2	0.48461	110.667	0.187166	157.984	0.515045	0	1	1	0	1	0	0	0	1	0	115.31
1400	41	174.2	75.1	24.75	137	82	82	4.6	6.52	2.22	6.1	96.99	1.42	8.1	23237	9	1.25	2.2	3.42385	1	1	0.470723	100.333	1.776	80.288	1.09717	0	1	0	0	1	0	1	1	3	1	83.2004
1401	32	168.4	59.6	21.02	127	77	81	3.63	5.85	2.09	5.09	89.54	0.59	7	18391	7	0.93	1.58	3.36469	1	1	0.480998	93.6667	2.24731	92.6295	1.0129	0	1	0	0	0	1	0	1	2	0	97.6217
1402	40	167.8	72.4	25.71	126	82	88	2.96	4.67	1.05	5.6	79.66	4.49	5.2	11608	4	1.16	1.29	3.04618	1	1	0.524434	96.6667	0.905172	102.816	0.901131	0	2	0	0	0	0	1	0	1	0	106.299
1403	37	173.3	64.5	21.48	121	80	86	2.38	4.34	0.37	4.11	81.26	1.07	1.7	24206	7	1.55	0.31	2.55639	1	1	0.496249	93.6667	0.23871	101.734	0.919231	0	1	0	0	0	0	0	0	0	0	105.984
1404	41	170.6	89.3	30.68	132	72	102	3.14	4.6	0.45	5.56	71.03	2.48	6.4	18640	7	1.15	1.58	3.31974	1	1	0.59789	92	0.391304	117.921	0.803507	0	2	0	1	1	0	0	0	2	0	110.76
1405	45	165.6	72.1	26.29	169	101	92	3.89	6.12	2.96	5.51	86.18	2.6	13.3	10645	12	1.03	3.26	9.96524	1	2	0.555556	123.667	2.87379	91.3574	0.974887	0	4	0	1	1	0	0	1	3	1	93.3187
1407	67	166.8	65	23.36	152	97	83	3.96	5.67	1.29	5.19	69.2	3.62	5.2	11457	7	1.22	1.2	5.40106	1	2	0.497602	115.333	1.05738	111.533	0.782805	0	1	0	0	1	0	0	0	1	0	93.2654
1408	67	148.8	62.3	28.14	127	72	83	3.51	5.14	0.79	5.08	57.94	1.2	6.8	5039	3	1.24	1.54	5.26295	2	2	0.557796	90.3333	0.637097	109.699	0.65543	0	2	1	0	0	0	0	0	0	0	91.9099
1409	57	165.5	76.9	28.08	162	68	91	4.82	7.58	3.89	9.1	60.47	4.13	16.7	6895	17	0.98	6.81	21.7955	2	2	0.549849	99.3333	3.96939	107.119	0.68405	0	4	1	0	1	0	1	1	3	1	97.2217
1410	43	163	61.6	23.18	126	76	81	3.22	5.06	1.38	5.22	68.32	0.76	12.2	6414	4	1.21	2.83	5.51294	1	1	0.496933	92.6667	1.1405	122.67	0.772851	0	3	0	0	0	0	0	0	0	0	110.974
1411	38	164	69	25.65	131	78	86	3.01	4.69	0.98	4.89	83.38	0.71	7.6	19964	12	1.29	1.65	5.31356	1	1	0.52439	95.6667	0.75969	98.0818	0.943213	0	2	0	0	1	0	0	0	1	0	102.016
1412	41	174.6	69.3	22.73	153	95	80	2.56	4.74	0.52	5.22	87.09	0.26	7.3	15782	13	1.47	1.69	7.28171	1	1	0.45819	114.333	0.353741	91.6961	0.985181	0	1	0	0	1	0	0	0	1	0	94.7669
1413	62	171.7	72	24.42	125	81	94	4.93	6.48	1.02	5.55	95.33	2.44	4.3	9722	7	1.13	1.06	6.36495	1	2	0.547467	95.6667	0.902655	76.1645	1.07839	0	1	0	1	0	0	0	0	1	0	73.3034
1414	28	175.6	88.9	28.83	120	74	98	2.94	6.82	5.83	4.77	88.37	3.11	14.9	16013	8	0.9	3.16	4.41641	1	1	0.558087	89.3333	6.47778	96.4226	0.999661	0	4	0	1	0	1	0	1	3	1	102.013
1415	37	173.5	92.8	30.83	140	93	103	3.23	4.87	1.61	5.16	79.05	2.4	15	18766	8	0.89	3.44	3.76852	1	1	0.59366	108.667	1.80899	105.255	0.894231	0	4	0	1	1	1	0	0	3	1	109.016
1416	31	178.1	86	27.11	135	80	86	4.57	6.52	0.75	4.47	64.76	0.91	9.5	11007	3	1.46	1.89	2.40938	1	1	0.482875	98.3333	0.513699	138.948	0.732579	0	2	0	0	1	0	0	0	1	0	123.42
1417	32	159.3	45.5	17.93	108	57	67	3.07	5.65	0.31	5.23	54.45	0.4	5	12889	13	2.11	1.16	8.91613	2	1	0.42059	74	0.146919	135.19	0.61595	0	1	0	0	0	0	0	0	0	0	119.954
1418	40	161.2	63.9	24.59	104	57	76	3.22	4.98	0.51	5.46	55.99	0.2	4.8	7985	2	1.48	1.16	2.21415	2	1	0.471464	72.6667	0.344595	125.502	0.633371	0	1	0	0	0	0	0	0	0	0	112.363
1419	32	174.2	78.4	25.84	119	75	96	3.71	5.43	1.19	5.02	93.96	0.23	6.3	16967	7	1.32	1.41	3.64708	1	1	0.551091	89.6667	0.901515	87.2824	1.0629	0	2	0	1	0	0	0	0	1	0	92.0973
1420	42	169	64	22.41	133	80	78	2.99	4.65	1.44	6.27	106.88	1.24	6	30333	9	1.08	1.67	2.62289	1	1	0.461538	97.6667	1.33333	70.9154	1.20905	0	1	0	0	1	0	1	0	2	0	73.4669
1421	51	175.2	91.2	29.71	141	87	108	3.16	5.59	3.26	5.71	67.3	3.35	6.9	14422	14	0.99	1.75	8.58133	1	2	0.616438	105	3.29293	121.209	0.761312	0	2	0	1	1	1	1	1	5	1	105.561
1422	41	164.2	56.6	20.99	140	77	72	3.41	5.59	0.52	4.49	85.66	0.21	2.2	8713	3	1.68	0.44	3.04373	1	1	0.43849	98	0.309524	93.5888	0.969005	0	1	0	0	1	0	0	0	1	0	96.6829
1423	45	161.2	64.7	24.9	104	74	91	2.28	5.22	4.12	4.86	83.53	0.94	7	12184	5	1.11	1.51	3.62771	1	2	0.564516	84	3.71171	94.9471	0.94491	0	1	0	1	0	0	0	1	2	0	96.9098
1424	38	170	73.8	25.54	111	70	86	3.67	5.64	1.82	5.46	92.84	0.38	6.5	18526	9	1.13	1.58	4.29451	1	1	0.505882	83.6667	1.61062	85.9001	1.05023	0	2	0	0	0	0	0	1	1	0	89.5857
1425	51	178.2	61.5	19.37	125	76	74	2.93	5.08	1.2	5.22	96.03	0.72	5.6	12539	4	1.46	1.3	2.82	1	2	0.415264	92.3333	0.821918	78.1655	1.08631	0	1	0	0	0	0	0	0	0	0	78.4948
1426	34	179	99.3	30.99	134	91	101	3.71	6.34	1.98	5.27	73.39	1.75	10.6	23393	80	1.35	2.48	30.2313	1	1	0.564246	105.333	1.46667	117.12	0.830204	1	2	0	1	1	0	0	1	3	1	114.79
1427	40	172.5	75.9	25.51	119	74	84	2.65	4.89	0.92	5.76	99.23	0.27	7.9	11324	5	1.52	2.02	3.90321	1	1	0.486957	89	0.605263	78.4032	1.12251	0	2	0	0	0	0	1	0	1	0	81.5056
1428	45	173	78.15	26.11	138	81	96	3	4.93	1.66	5.31	64.18	0.2	8	2776	4	1.13	1.89	12.7378	1	2	0.554913	100	1.46903	131.433	0.726018	0	2	0	1	1	0	0	0	2	0	112.274
1429	45	176.6	72.8	23.34	139	81	81	2.66	4.39	0.51	5.13	77.74	0.6	4.4	9693	5	1.2	1	4.55999	1	2	0.458664	100.333	0.425	103.748	0.879412	0	1	0	0	1	0	0	0	1	0	103.769
1430	41	170.4	71.2	24.52	117	73	83	2.09	4.38	0.79	5.11	86.9	0.21	2.9	24598	8	1.65	0.66	2.87503	1	1	0.487089	87.6667	0.478788	91.9436	0.983032	0	1	0	0	0	0	0	0	0	0	95.0175
1431	39	171.3	62.7	21.37	126	80	79	2.3	4.78	4.41	5.14	79.6	0.53	6.1	22757	16	0.8	1.39	6.21523	1	1	0.461179	95.3333	5.5125	103.379	0.900452	0	1	0	0	0	1	0	1	2	0	107.146
1432	47	169.1	62.5	21.86	116	79	82	3.65	5.37	0.86	4.89	84.28	0.22	2.6	26238	10	1.07	0.57	3.36916	1	2	0.48492	91.3333	0.803738	93.1774	0.953394	0	1	0	0	0	0	0	0	0	0	94.5307
1433	31	176.5	96.2	30.88	128	79	106	2.62	4.29	2.75	5.23	73.87	1.24	8.6	16102	8	0.78	2	4.392	1	1	0.600567	95.3333	3.52564	118.118	0.835633	0	2	0	1	0	1	0	1	3	1	116.921
1434	53	162.4	82.3	31.21	146	94	102	3.04	4.95	1.77	5.48	96.25	4.26	13.9	23246	29	1.12	3.39	11.0281	1	2	0.628079	111.333	1.58036	77.4102	1.0888	0	4	0	1	1	0	0	1	3	1	77.1859
1435	57	164.2	67.7	25.11	118	77	84	3.99	5.4	0.81	5.1	89.44	0.59	3.5	14098	10	1.15	0.79	6.27039	1	2	0.511571	90.6667	0.704348	83.6505	1.01176	0	2	0	0	0	0	0	0	0	0	82.0095
1436	40	174.9	74.7	24.42	116	74	90	3.06	5.41	2.45	5.53	71.58	0.31	8.2	4786	2	1.33	2.02	3.69411	1	1	0.51458	88	1.84211	117.322	0.809729	0	1	0	1	0	0	0	1	2	0	111.187
1437	52	170.2	87.9	30.34	147	105	101	2.99	5.21	3.67	5.14	73.22	1.08	8.3	22871	59	1.11	1.9	22.8044	1	2	0.59342	119	3.30631	108.854	0.828281	0	2	0	1	1	0	0	1	3	1	101.252
1438	35	163.2	62.2	23.35	126	73	78	2.7	4.62	1	5.05	79.59	0.64	4.6	21566	8	1.33	1.03	3.27924	1	1	0.477941	90.6667	0.75188	105.417	0.900339	0	1	0	0	0	0	0	0	0	0	110.216
1439	33	165.6	63.1	23.01	130	80	86	5.11	6.6	1.39	5.1	76.26	0.34	5.6	18523	8	1.11	1.27	3.81796	1	1	0.519324	96.6667	1.25225	112.303	0.86267	0	1	0	0	1	0	0	0	1	0	113.79
1440	40	161.1	70	26.97	127	85	88	3.75	5.01	1.09	5.72	70	3.48	7.4	11945	7	0.99	1.88	5.18041	1	1	0.546245	99	1.10101	120.598	0.791855	0	2	0	0	1	1	1	0	3	1	112.212
1441	45	172.5	57.6	19.36	121	76	75	3.98	6.37	2.44	10.71	70.2	0.86	2.2	12039	10	1.37	1.05	7.3428	1	2	0.434783	91	1.78102	117.667	0.794118	0	1	0	0	0	0	1	1	2	0	108.212
1442	38	161.2	66.5	25.59	127	81	88	3.16	5.17	0.92	5.51	84.47	0.34	9.2	28973	7	1.35	2.25	2.13578	1	1	0.545906	96.3333	0.681481	96.5224	0.955543	0	2	0	0	0	0	0	0	0	0	100.426
1443	41	163.2	72	27.03	148	91	91	2.44	4.65	2.05	6.21	74.45	7.49	6.1	7079	23	1.21	1.68	28.7216	1	1	0.557598	110	1.69421	111.273	0.842195	0	2	0	1	1	0	1	1	4	1	108.639
1444	42	160.7	70.6	27.34	140	91	88	1.8	6.98	14.27	5.08	48.82	2.67	9.3	11957	21	0.86	2.1	15.5256	1	1	0.547604	107.333	16.593	186.496	0.552262	0	2	0	0	1	1	0	1	3	1	128.31
1445	34	174.1	78.3	25.83	103	67	89	3.59	5.49	1.22	4.81	83.46	1.09	10.2	20284	8	1.19	2.18	3.48649	1	1	0.5112	79	1.02521	99.9358	0.944118	0	2	0	0	0	0	0	0	0	0	104.801
1446	44	163.8	87.3	32.54	155	88	103	4.73	6.68	1.72	5.34	85.19	3.56	12.9	15939	28	1.05	3.06	15.5292	1	1	0.628816	110.333	1.6381	93.0428	0.963688	0	4	0	1	1	0	0	1	3	1	95.2985
1447	45	164.4	73.3	27.12	189	127	96	4.09	5.79	1.08	7.14	55.44	8.52	9.9	15043	52	1.18	3.14	30.5577	1	2	0.583942	147.667	0.915254	157.455	0.627149	1	4	0	1	1	0	1	0	3	1	119.237
1448	47	166.2	75.2	27.22	168	111	94	3.96	6.04	2.14	5.54	78.69	1.66	10.6	21088	27	0.97	2.61	11.3183	1	2	0.565584	130	2.20619	101.412	0.890158	0	4	0	1	1	1	0	1	4	1	101.811
1449	49	164	65.7	24.43	128	87	82	3.26	5.04	0.57	5.44	74.7	0.33	3	18895	19	1.28	0.73	8.88912	1	2	0.5	100.667	0.445312	107.334	0.845023	0	1	0	0	1	0	0	0	1	0	102.561
1450	34	168	77.7	27.53	137	87	91	3.23	4.92	1.05	5.44	78.02	0.61	5.2	15389	5	0.97	1.26	2.87218	1	1	0.541667	103.667	1.08247	108.603	0.882579	0	2	0	1	1	1	0	0	3	1	111.939
1451	37	170.6	61.7	21.2	121	70	82	3.96	5.87	1.13	5.45	73.72	4.07	5.8	17242	8	1.01	1.4	4.10161	1	1	0.480657	87	1.11881	114.723	0.833937	0	1	0	0	0	1	0	0	1	0	112.189
1452	37	165.2	62.8	23.01	135	81	77	4.13	6.98	1.62	4.89	79.41	0.4	4.1	11982	4	1.96	0.89	2.95109	1	1	0.466102	99	0.826531	104.666	0.898303	0	1	0	0	1	0	0	0	1	0	108.812
1453	34	166	61.3	22.25	138	87	83	2.79	5.32	1.76	4.56	82.99	1.91	5.7	2688	2	1.43	1.16	6.57738	1	1	0.5	104	1.23077	100.635	0.938801	0	1	0	0	1	0	0	1	2	0	105.519
1454	29	177.1	71	22.64	125	83	77	3.26	5.68	1.76	4.82	77.08	1.99	2.9	13503	3	1.6	0.62	1.96401	1	1	0.434783	97	1.1	113.424	0.871946	0	1	0	0	0	0	0	1	1	0	116.52
1455	51	157.4	71	28.66	162	87	91	1.3	3.27	1.31	6.19	54.69	1.3	6.3	3495	19	0.91	1.73	48.0572	2	2	0.578145	112	1.43956	123.695	0.618665	1	2	1	0	1	0	1	0	2	0	104.815
1456	44	161	70	27.01	138	88	85	3.1	4.68	1.7	5.67	83.8	0.8	12.8	13131	5	0.86	3.23	3.36608	1	1	0.52795	104.667	1.97674	94.9509	0.947964	0	4	0	0	1	1	1	1	4	1	97.2129
1457	47	156.4	68.1	27.84	129	84	88	3.06	5.09	1.47	5.64	61.13	0.52	15.6	4782	3	1.14	3.91	5.5458	2	2	0.56266	99	1.28947	109.407	0.691516	0	4	1	0	0	0	1	0	1	0	103.925
1458	52	178.5	81.8	25.67	126	85	92	3.24	5.25	0.92	13	68.4	0.5	12	5369	5	1.44	6.93	8.23245	1	2	0.515406	98.6667	0.638889	118.396	0.773756	0	4	0	1	1	0	1	0	3	1	104.126
1459	45	168.8	69	24.22	122	73	87	2.92	4.38	0.7	4.79	90.9	0.89	5.2	17975	7	0.98	1.11	3.44256	1	2	0.515403	89.3333	0.714286	85.5396	1.02828	0	1	0	0	0	1	0	0	1	0	87.4926
1460	66	167.1	55.8	19.98	108	71	83	2.97	5.02	0.61	4.72	75.31	8.06	3.2	8098	3	1.48	0.67	3.27488	1	2	0.496709	83.3333	0.412162	100.745	0.851923	0	1	0	0	0	0	0	0	0	0	90.7128
1461	49	169.3	74.8	26.1	121	78	90	2.89	5.26	2.09	5.47	104.37	0.67	5.7	24509	14	1.02	1.39	5.04957	1	2	0.531601	92.3333	2.04902	71.0383	1.18066	0	2	0	1	0	1	0	1	3	1	71.9804
1462	62	150.6	63.6	28.04	162	90	90	3.9	5.62	0.84	13.1	55.3	0.46	9.3	16835	6	1.38	5.41	3.15058	2	2	0.59761	114	0.608696	117.822	0.625566	0	4	1	0	1	0	1	0	2	0	96.6673
1463	62	168.3	93.8	33.12	141	99	114	3.49	5.37	1.21	7.9	88.7	5.84	13.5	13135	9	1.11	4.74	6.0571	1	2	0.677362	113	1.09009	83.25	1.00339	0	4	0	1	1	0	1	0	3	1	79.9784
1464	42	170	76	26.3	128	82	95	2.63	4.51	0.43	5.86	93.71	3.33	6	10187	3	1.53	1.56	2.60332	1	1	0.558824	97.3333	0.281046	83.4093	1.06007	0	2	0	1	0	0	1	0	2	0	86.1268
1465	38	166	60	21.77	141	83	75	4.09	6.97	1.89	4.81	81.42	0.37	5.1	22357	7	1.26	1.09	2.76781	1	1	0.451807	102.333	1.5	101.004	0.921041	0	1	0	0	1	0	0	1	2	0	104.992
1466	44	167	69.6	24.96	112	69	79	3.44	5.49	1	5.61	81.16	0.2	4.1	10659	7	1.51	1.02	5.80542	1	1	0.473054	83.3333	0.662252	98.7766	0.9181	0	1	0	0	0	0	1	0	1	0	101.049
1467	43	175	90	29.39	146	83	99	3.61	5.65	2.1	6.28	65.94	5.13	7.4	10610	12	1.13	2.07	9.99811	1	1	0.565714	104	1.85841	128.156	0.745928	0	2	0	1	1	0	1	1	4	1	112.604
1468	61	162.1	62.9	23.94	118	79	85	4.57	7.06	0.6	4.87	72.84	0.2	4.9	3864	2	2.11	1.06	4.57557	2	2	0.524368	92	0.28436	84.1102	0.823982	0	1	1	0	0	0	0	0	0	0	77.0275
1469	51	165	62.9	23.1	120	76	85	3.31	5.07	0.76	5.4	92.34	0.44	2.9	25167	5	1.33	0.7	1.75627	1	2	0.515152	90.6667	0.571429	82.0378	1.04457	0	1	0	0	0	0	0	0	0	0	82.3028
1470	51	173.6	77.5	25.72	136	93	88	2.73	4.46	1.41	6.17	82.36	0.7	8.2	26541	27	0.97	2.25	8.99288	1	2	0.506912	107.333	1.45361	94.4737	0.931674	0	2	0	0	1	1	1	0	3	1	94.5082
1471	43	163.3	57.6	21.6	117	78	80	4.79	7.01	0.87	5.35	81.09	1.46	7.5	21111	6	1.73	1.78	2.51243	1	1	0.489896	91	0.50289	99.2896	0.917308	0	1	0	0	0	0	0	0	0	0	101.867
1472	41	170	74	25.61	124	79	89	2.17	4.04	2.1	5.3	64.32	0.66	8.8	19332	8	0.88	2.07	3.65818	1	1	0.523529	94	2.38636	133.282	0.727602	0	2	0	0	0	1	0	1	2	0	115.37
1473	46	174	71	23.45	129	85	83	3.57	6.62	3.07	6.35	62.74	0.2	14.7	8111	90	1.28	4.15	98.089	1	2	0.477011	99.6667	2.39844	134.635	0.709729	1	3	0	0	1	0	1	1	3	1	112.533
1474	50	170	81.3	28.13	139	72	93	3.7	5.42	1.47	5.14	69.82	1.55	6.1	21027	7	1.21	1.39	2.94288	1	2	0.547059	94.3333	1.21488	116.245	0.789819	0	2	0	1	1	0	0	0	2	0	104.711
1475	41	154	48.4	20.41	99	65	73	3.85	5.53	0.38	5.15	53.6	0.2	3.3	10790	3	1.41	0.76	2.45783	2	1	0.474026	76.3333	0.269504	131.859	0.606335	0	1	0	0	0	0	0	0	0	0	113.19
1476	37	154	47.4	19.99	109	70	68	3.17	5.12	0.64	5.09	48.57	0.2	5	9998	6	1.59	1.13	5.30506	2	1	0.441558	83	0.402516	151.67	0.549434	0	1	0	0	0	0	0	0	0	0	120.251
1477	34	168.6	68.1	23.96	138	71	83	2.72	4.2	1.26	4.58	93.38	2.65	2.5	33834	15	1.16	0.51	3.91913	1	1	0.492289	93.3333	1.08621	87.0026	1.05633	0	1	0	0	1	0	0	0	1	0	91.4948
1478	36	178.8	74.5	23.3	122	82	83	3.23	4.5	0.67	5.18	79.13	0.83	4.5	22986	7	1.18	1.04	2.69207	1	1	0.464206	95.3333	0.567797	105.64	0.895136	0	1	0	0	0	0	0	0	0	0	109.739
1479	33	176.6	61.1	19.59	121	79	81	3.48	5.49	0.77	5.1	95.39	0.46	5.4	27309	6	1.48	1.22	1.94222	1	1	0.458664	93	0.52027	85.2	1.07907	0	1	0	0	0	0	0	0	0	0	89.7977
1480	27	173.6	87.9	29.17	120	64	98	6.28	8.36	1.21	6.96	72.17	0.85	5.3	21888	20	1.41	1.64	8.07749	1	1	0.564516	82.6667	0.858156	124.605	0.816403	0	2	0	1	0	0	1	0	2	0	121.409
1481	45	175.2	75.5	24.6	139	55	92	3.11	4.64	0.48	4.76	79.77	3.38	1.5	17459	4	1.19	0.32	2.02532	1	2	0.525114	83	0.403361	100.5	0.902376	0	1	0	1	1	0	0	0	2	0	102.459
1482	41	166.7	59.4	21.38	119	77	76	2.62	4.52	0.59	5.36	57.78	2.84	6.9	14943	19	1.33	1.64	11.24	2	1	0.455909	91	0.443609	120.189	0.65362	0	1	0	0	0	0	0	0	0	0	110.427
1483	38	167.3	81.6	29.15	141	83	101	3.01	5.29	2.21	5.85	82.8	6.56	9.8	11288	4	0.91	2.55	3.13253	1	1	0.603706	102.333	2.42857	98.9303	0.936652	0	4	0	1	1	1	1	1	5	1	102.88
1484	39	167.3	66.2	23.65	129	83	87	2.98	5.88	3.5	4.89	89.12	15.42	5.8	19483	9	1.06	1.26	4.08356	1	1	0.520024	98.3333	3.30189	89.927	1.00814	0	1	0	0	0	0	0	1	1	0	93.4673
1485	35	169.7	81.1	28.16	144	92	94	2.89	6.04	4.83	14.09	85.9	1.1	5.9	21684	91	0.88	3.7	37.0983	1	1	0.553919	109.333	5.48864	95.9455	0.971719	1	4	0	1	1	1	1	1	5	1	100.504
1486	44	176	77.8	25.12	122	72	86	4.14	6.36	1.31	5.49	88.45	0.62	7.3	7274	4	1.18	1.78	4.86115	1	1	0.488636	88.6667	1.11017	88.8295	1.00057	0	2	0	0	0	0	0	0	0	0	91.0685
1487	39	179.7	86.6	26.82	120	76	97	3.48	5.76	3.53	5.42	81.88	1.43	11.1	20432	7	0.93	2.67	3.02858	1	1	0.539789	90.6667	3.7957	99.8385	0.926244	0	4	0	1	0	1	0	1	3	1	103.549
1488	35	164.4	57.2	21.16	139	84	79	3.94	6.02	1.32	5.14	63.79	0.73	3.7	20091	8	1.74	0.85	3.51998	1	1	0.480535	102.333	0.758621	138.518	0.721606	0	1	0	0	1	0	0	0	1	0	120.747
1489	39	167.7	63.6	22.61	130	84	84	4.25	6.09	0.84	4.88	87.08	0.42	4.9	26191	13	1.12	1.06	4.38777	1	1	0.500894	99.3333	0.75	92.5338	0.985068	0	1	0	0	1	0	0	0	1	0	96.121
1490	42	163.8	73.1	27.25	114	72	93	2.9	4.39	0.74	6.14	88.53	0.5	10.2	12340	12	0.99	2.78	8.59643	1	1	0.567766	86	0.747475	89.4724	1.00147	0	4	0	1	0	1	1	0	3	1	92.2561
1491	35	167.8	65.9	23.4	125	72	82	3.67	5.32	1.07	4.67	70.33	2.22	3.2	10046	7	1.07	0.66	6.15967	1	1	0.488677	89.6667	1	122.801	0.795588	0	1	0	0	0	0	0	0	0	0	115.999
1492	21	158	51.8	20.75	116	63	67	2.55	4.98	1.23	4.62	59.44	0.27	8.6	44072	28	1.74	1.77	5.61626	2	1	0.424051	80.6667	0.706897	130.827	0.672398	0	1	0	0	0	0	0	0	0	0	125.906
1493	42	168.2	64.1	22.66	113	68	81	3.31	4.6	0.41	5.43	90.29	12.88	2.9	32534	12	1.07	0.7	3.26059	1	1	0.48157	83	0.383178	87.3251	1.02138	0	1	0	0	0	0	0	0	0	0	90.0864
1494	48	159.6	58.2	22.85	122	81	84	1.74	3.86	0.53	4.88	75.73	0.24	7.1	23567	14	1.66	1.54	5.25141	1	2	0.526316	94.6667	0.319277	105.926	0.856674	0	1	0	0	0	0	0	0	0	0	102.704
1495	42	175.6	73.5	23.84	157	84	92	4.43	6.41	1.17	6.18	62.46	0.65	8.5	16020	7	1.44	2.33	3.86267	1	1	0.523918	108.333	0.8125	137.602	0.706561	0	1	0	1	1	0	1	0	3	1	115.953
1496	42	167.7	58.5	20.8	145	92	77	2.91	5.64	3.26	8.36	65.25	0.9	4.8	19539	25	1.38	1.78	11.3107	1	1	0.459153	109.667	2.36232	130.379	0.738122	0	1	0	0	1	0	1	1	3	1	113.889
1497	40	177.8	79	24.99	135	74	91	3.95	6.28	1.84	5.1	67.18	0.86	6.5	26225	13	1.13	1.47	4.38208	1	1	0.511811	94.3333	1.62832	126.875	0.759955	0	1	0	1	1	0	0	1	3	1	114.125
1498	37	182	83	25.06	125	74	87	2.86	3.98	0.7	5.41	71	1.23	8	14183	15	0.86	1.92	9.34922	1	1	0.478022	91	0.813953	120.171	0.803167	0	2	0	0	0	1	0	0	1	0	113.936
1499	54	161.7	71.6	27.38	144	94	84	3.51	5.37	0.64	5.61	75.77	0.31	8.5	4035	3	1.3	2.12	6.57249	2	2	0.519481	110.667	0.492308	81.8821	0.857127	0	2	1	0	1	0	1	0	2	0	77.1426
1500	44	169.5	67.5	23.49	116	71	87	4.98	7.25	2.84	5.5	92.56	0.73	8.7	17342	48	1.27	2.13	24.4678	1	1	0.513274	86	2.23622	83.9877	1.04706	0	1	0	0	0	0	0	1	1	0	86.2026
1501	44	171.4	72.8	24.78	130	90	92	2.12	4.13	3.06	10.23	76.21	0.43	4.4	32052	15	0.93	2	4.13703	1	1	0.536756	103.333	3.29032	106.753	0.862104	0	1	0	1	1	1	1	1	5	1	105.357
1502	37	163.1	66.6	25.04	150	84	78	3.17	5.58	0.57	5.45	50.67	0.44	9.2	14010	43	1.87	2.23	27.132	2	1	0.478234	106	0.304813	143.952	0.57319	0	2	0	0	1	0	0	0	1	0	118.588
1503	32	155.7	46.8	19.3	105	69	70	3	4.72	0.36	4.75	54.63	0.2	4	6928	3	1.49	0.84	3.82794	2	1	0.449583	81	0.241611	134.64	0.617986	0	1	0	0	0	0	0	0	0	0	119.824
1504	40	170.5	70	24.08	122	74	84	3.05	8.38	9.76	5.09	65.07	1.3	7.9	8638	4	1.1	1.79	4.09354	1	1	0.492669	90	8.87273	131.971	0.736086	0	1	0	0	0	0	0	1	1	0	115.631
1505	44	165.7	70.2	25.57	119	72	85	3.81	4.92	1	6.8	94.16	0.23	8.4	15261	6	0.94	2.54	3.47553	1	1	0.512975	87.6667	1.06383	82.2301	1.06516	0	4	0	0	0	1	1	0	2	0	84.4348
1506	35	160.4	73.1	28.41	105	67	87	3.4	5.15	1.9	5.75	83.48	0.38	8.7	28351	10	1.03	2.22	3.11806	1	1	0.542394	79.6667	1.84466	99.3892	0.944344	0	2	0	0	0	0	1	1	2	0	104.037
1507	45	180.2	81.65	25.14	117	80	92	4.78	6.41	1.46	5.4	89.16	3.14	5.6	26023	7	1.07	1.34	2.3779	1	2	0.510544	92.3333	1.36449	87.6043	1.0086	0	2	0	1	0	0	0	0	1	0	89.5612
1508	26	167	54.6	19.58	101	65	75	3.8	6.06	0.67	4.88	52.88	0.21	5.4	8311	2	1.72	1.17	2.1273	2	1	0.449102	77	0.389535	145.467	0.59819	0	1	0	0	0	0	0	0	0	0	126.328
1509	65	166.2	64.2	23.24	152	93	86	4.47	6.25	0.73	5.75	84.49	1.45	4.8	8572	9	1.45	1.23	9.28138	1	2	0.517449	112.667	0.503448	87.6538	0.955769	0	1	0	0	1	0	1	0	2	0	83.0525
1510	33	176	65.45	21.13	130	78	83	2.32	3.9	0.96	5.12	85.74	0.27	5	9355	3	1.09	1.14	2.83485	1	1	0.471591	95.3333	0.880734	97.1847	0.96991	0	1	0	0	1	0	0	0	1	0	102.156
1511	60	175.2	79.4	25.87	164	99	100	2.1	4.2	1.02	6.02	58.69	0.7	4.4	10489	81	1.28	1.18	68.2658	1	2	0.570776	120.667	0.796875	139.4	0.663914	1	2	0	1	1	0	1	0	3	1	104.829
1512	59	152.6	64.1	27.53	146	76	84	4.7	7.57	0.42	5.52	55.54	0.97	5.1	4698	5	2.01	1.25	9.40826	2	2	0.550459	99.3333	0.208955	118.239	0.628281	0	2	1	0	1	0	0	0	1	0	98.5855
1513	52	170.2	64	22.09	111	63	80	2.35	4.61	0.98	5.08	101.42	0.76	3.8	12213	3	1.57	0.86	2.17146	1	2	0.470035	79	0.624204	72.818	1.14729	0	1	0	0	0	0	0	0	0	0	72.9653
1514	50	160.5	66.7	25.89	139	90	85	2.58	4.94	0.55	4.98	42.07	3.39	4	7151	6	2.07	0.89	7.41714	2	2	0.529595	106.333	0.2657	171.589	0.475905	0	2	1	0	1	0	0	0	1	0	115.069
1515	39	154.8	62.3	26	131	74	83	2.81	4.77	0.54	4.87	47	0.77	3.3	14094	16	1.62	0.71	10.0355	2	1	0.536176	93	0.333333	156.465	0.531674	0	2	0	0	1	0	0	0	1	0	119.862
1516	44	163.8	61.15	22.79	144	82	79	2.77	4.8	1.01	5.69	63.64	2.58	9.6	19378	10	1.56	2.43	4.56187	2	1	0.482295	102.667	0.647436	105.343	0.71991	0	1	0	0	1	0	1	0	2	0	102.189
1517	45	161.2	52.95	20.38	92	57	79	3.2	5.34	0.4	4.92	53.52	0.2	2.4	13902	7	1.72	0.52	4.45116	2	2	0.490074	68.6667	0.232558	129.919	0.60543	0	1	1	0	0	0	0	0	0	0	110.108
1518	51	145.1	54.85	26.05	115	78	83	3.32	5.32	0.68	5.81	68.7	0.75	3.3	5686	3	1.52	0.85	4.66409	2	2	0.572019	90.3333	0.447368	93.3528	0.777149	0	2	1	0	0	0	1	0	1	0	88.6906
1519	56	173.8	63.75	21.1	105	75	80	3.72	5.61	0.76	6.36	73.68	0.2	1.7	11452	4	1.25	0.48	3.08767	1	2	0.460299	85	0.608	106.592	0.833484	0	1	0	0	0	0	1	0	1	0	98.1933
1520	52	166.5	64.95	23.43	108	73	85	4.02	5.57	1.45	5.25	73.45	2.57	4.8	22610	7	1.08	1.12	2.73684	1	2	0.510511	84.6667	1.34259	108.433	0.830882	0	1	0	0	0	0	0	0	0	0	101.121
1521	48	152.8	55.25	23.66	107	58	80	3.33	5.2	0.92	4.63	41.31	0.5	5.5	16266	9	1.44	1.13	4.89118	2	2	0.52356	74.3333	0.638889	176.78	0.467308	0	1	1	0	0	0	0	0	0	0	117.399
1522	75	156	59.55	24.47	127	79	98	2.7	4.3	0.75	5.18	50.98	0.41	5.6	5078	3	1.14	1.29	5.22253	2	2	0.628205	95	0.657895	125.898	0.576697	0	1	1	0	0	0	0	0	0	0	90.6237
1523	43	173	75	25.06	111	72	91	3.28	4.91	0.68	5.56	79.62	5.94	9	11360	6	1.16	2.22	4.66901	1	1	0.526012	85	0.586207	101.557	0.900679	0	2	0	1	0	0	0	0	1	0	104.146
1524	57	160.8	75.95	29.37	130	83	92	2.45	4.26	1.11	5.77	56.83	0.87	14.2	4416	8	1.15	3.64	16.0145	2	2	0.572139	98.6667	0.965217	115.648	0.642873	0	4	1	0	1	0	1	0	2	0	99.2279
1525	50	162.4	54.25	20.57	136	91	83	3.78	6.67	1.69	5.67	85.7	0.37	2.6	20935	70	2.15	0.66	29.5582	1	2	0.511084	106	0.786047	90.2706	0.969457	0	1	0	0	1	0	1	0	2	0	90.7084
1526	47	156.5	53.15	21.7	132	83	77	4.24	6.05	0.99	5.03	46	1.03	3.7	5529	2	1.21	0.83	3.19768	2	2	0.492013	99.3333	0.818182	155.396	0.520362	0	1	1	0	1	0	0	0	1	0	114.117
1527	66	146.2	56.95	26.64	149	89	78	4.37	6.26	0.6	5.15	59.64	1.77	4.8	1152	3	1.58	1.1	23.0208	2	2	0.533516	109	0.379747	106.139	0.674661	0	2	1	0	1	0	0	0	1	0	91.6814
1528	53	159.9	59.5	23.27	115	78	78	3.11	5.31	1.77	5.42	84.94	0.25	3.3	5775	2	1.14	0.79	3.06147	1	2	0.487805	90.3333	1.55263	90.3213	0.96086	0	1	0	0	0	0	0	1	1	0	89.7785
1529	66	162.4	77.1	29.23	167	98	98	4.5	6.17	1.9	6.33	98.46	1.51	12.6	3977	30	0.96	3.54	66.6834	1	2	0.603448	121	1.97917	72.3734	1.1138	1	4	0	1	1	1	1	1	5	1	68.5423
1530	58	156.5	60.1	24.54	133	79	85	4.59	6.72	0.77	5.22	60.3	0.2	4.2	6028	2	1.47	0.97	2.93298	2	2	0.543131	97	0.52381	107.157	0.682127	0	1	1	0	1	0	0	0	1	0	96.6306
1531	29	167.1	55.55	19.89	108	68	76	2.51	4.22	0.51	5.35	45.09	0.2	9.6	13933	5	1.2	2.28	3.17232	2	1	0.454817	81.3333	0.425	173.653	0.510068	0	1	0	0	0	0	0	0	0	0	130.352
1532	55	171.1	59.05	20.17	112	72	78	4.37	6.21	1.36	5.24	95.82	0.68	1.2	24900	8	1.03	0.28	2.84016	1	2	0.455874	85.3333	1.32039	77.3247	1.08394	0	1	0	0	0	0	0	0	0	0	76.5222
1533	52	142.7	40.95	20.11	110	46	73	4.24	6.67	0.91	5.46	48.54	0.2	4.1	8180	5	1.73	0.99	5.40342	2	2	0.511563	67.3333	0.526012	142.816	0.549095	0	1	1	0	0	0	0	0	0	0	108.247
1534	51	155.9	64.9	26.7	146	84	84	3.99	5.61	0.64	5.31	51.8	3.15	4.9	8514	9	1.1	1.16	9.34461	2	2	0.538807	104.667	0.581818	132.266	0.585973	0	2	1	0	1	0	0	0	1	0	106.704
1535	58	177	71	22.66	98	61	82	2.99	4.23	0.94	5.28	68.35	0.65	4.9	24790	10	0.76	1.15	3.56595	1	2	0.463277	73.3333	1.23684	116.209	0.77319	0	1	0	0	0	1	0	0	1	0	99.8582
1536	51	156	56.2	23.09	122	68	86	3.72	6.03	2.16	5.37	70.22	0.63	2.3	9179	5	0.87	0.55	4.81534	1	2	0.551282	86	2.48276	115.02	0.794344	0	1	0	0	0	1	0	1	2	0	103.734
1537	44	164.5	48.4	17.89	92	58	71	3.59	6	0.48	5.45	42.36	0.96	3.3	2002	4	1.88	0.8	17.6623	2	1	0.431611	69.3333	0.255319	174.079	0.479186	0	1	0	0	0	0	0	0	0	0	119.752
1538	49	171.1	68.85	23.52	95	63	87	2.96	5.95	2.12	5.32	106.87	0.43	3.3	34578	10	1.29	0.78	2.55654	1	2	0.508475	73.6667	1.64341	68.9933	1.20894	0	1	0	0	0	0	0	1	1	0	69.9497
1539	45	172.3	85.05	28.65	138	101	96	2.22	4.94	3.67	5.31	68.38	0.31	13.2	10093	17	0.81	3.12	14.8895	1	2	0.557168	113.333	4.53086	121.544	0.773529	0	4	0	1	1	1	0	1	4	1	109.387
1540	67	155.3	61.4	25.46	141	89	90	4.62	6.49	1.03	5.28	59.04	2.42	7.5	5761	3	1.19	1.76	4.60337	2	2	0.579524	106.333	0.865546	107.183	0.667873	0	2	1	0	1	0	0	0	1	0	91.343
1541	58	164.9	61.15	22.49	96	47	81	3.08	5.42	0.78	4.72	94.36	0.2	3.6	6718	3	1.59	0.76	3.9476	1	2	0.491207	63.3333	0.490566	78.0581	1.06742	0	1	0	0	0	0	0	0	0	0	76.3303
1542	46	166.7	82.75	29.78	135	88	102	4.09	5.81	1.12	5.27	93.46	0.3	3.6	18872	5	1.15	0.84	2.34209	1	2	0.611878	103.667	0.973913	82.3331	1.05724	0	2	0	1	1	0	0	0	2	0	84.0113
1543	39	151.5	53.25	23.2	101	53	80	2.49	4.33	1.22	3.96	48.25	0.46	3.3	11991	5	0.98	0.58	3.6861	2	1	0.528053	69	1.2449	151.478	0.545814	0	1	0	0	0	0	0	0	0	0	118.832
1544	39	164.1	59.3	22.02	106	71	77	2.94	4.61	1.4	5.41	73.39	0.31	4.7	14507	5	1.11	1.13	3.0468	1	1	0.469226	82.6667	1.26126	114.278	0.830204	0	1	0	0	0	0	0	0	0	0	110.828
1545	36	183.1	95.65	28.53	113	70	102	2.84	5.06	2.79	4.36	86.24	1.62	6.7	27645	11	0.82	1.3	3.51745	1	1	0.557073	84.3333	3.40244	94.9986	0.975566	0	2	0	1	0	1	0	1	3	1	99.3254
1546	38	159.5	61.4	24.13	102	60	81	2.42	4.37	0.44	5.12	47.58	0.28	6.6	8881	3	1.46	1.5	2.98615	2	1	0.507837	74	0.30137	154.833	0.538235	0	1	0	0	0	0	0	0	0	0	120.221
1547	46	174	85.75	28.32	141	87	99	3.92	5.95	2.18	5.36	100.42	0.32	5.3	46138.7	11	1.04	1.26	2.10756	1	2	0.568966	105	2.09615	75.3495	1.13597	0	2	0	1	1	0	0	1	3	1	77.0236
1548	45	151.2	48.2	21.08	106	63	75	3.3	5.19	1.17	5.54	42.03	6.6	4.5	31512	18	1.29	1.11	5.0495	2	2	0.496032	77.3333	0.906977	175.061	0.475452	0	1	1	0	0	0	0	0	0	0	119.22
1549	46	157.5	51.2	20.64	130	85	72	1.89	4.06	2.6	5.65	51.12	3.06	7.5	14364	11	0.82	1.88	6.7697	2	2	0.457143	100	3.17073	136.947	0.578281	0	1	1	0	1	0	1	1	3	1	111
1550	49	171.5	72.6	24.68	110	73	85	2.83	5.97	4.25	5.19	78.63	0.35	8.2	8022	4	0.92	1.89	4.40788	1	2	0.495627	85.3333	4.61957	100.753	0.88948	0	1	0	0	0	1	0	1	2	0	100.423
1551	36	169.3	78.85	27.51	127	87	91	3.27	5.04	1.92	5.19	66.2	1.87	9.1	12551	6	0.89	2.1	4.22596	1	1	0.537507	100.333	2.1573	131.657	0.748869	0	2	0	1	1	1	0	1	4	1	118.088
1552	41	150.3	57.95	25.65	126	79	83	4.04	6.05	2.43	4.87	63.12	0.45	9.2	15815	17	1.15	1.99	9.50237	2	1	0.552229	94.6667	2.11304	107.769	0.714027	0	2	0	0	0	0	0	1	1	0	105.406
1553	60	147.4	58.65	26.99	166	99	89	3.76	5.85	0.58	5.71	49.42	0.57	5.2	458.63	4	1.43	1.32	77.0992	2	2	0.603799	121.333	0.405594	136.151	0.55905	1	2	1	0	1	0	1	0	2	0	101.729
1554	43	172.3	55.95	18.85	101	55	76	2.7	4.93	0.54	5.35	80.72	0.2	4.6	13658	38	1.88	1.09	24.5951	1	1	0.441091	70.3333	0.287234	99.8515	0.913122	0	1	0	0	0	0	0	0	0	0	102.432
1555	40	164.9	65.9	24.24	109	63	86	2.89	4.7	1.49	5.29	92.44	0.75	12.1	17171	73	1.31	2.84	37.582	1	1	0.521528	78.3333	1.1374	85.5697	1.0457	1	3	0	0	0	0	0	0	0	0	88.7982
1556	51	171.4	68.95	23.47	102	71	90	2.99	4.8	1.11	5.07	79.36	1.44	4.4	15089	5	1.17	0.99	2.92929	1	2	0.525088	81.3333	0.948718	98.9001	0.897738	0	1	0	1	0	0	0	0	1	0	98.6461
1557	43	163.6	54.3	20.29	112	65	77	5.08	7.17	1.19	5.34	44.75	1.01	9.5	15917	7	1.46	2.25	3.88767	2	1	0.47066	80.6667	0.815068	163.349	0.506222	0	1	0	0	0	0	0	0	0	0	118.438
1558	54	167.2	68.25	24.41	90	55	90	3.67	5.33	1.63	6.35	87.45	1.24	8.9	10471	4	1.05	2.51	3.37695	1	2	0.538278	66.6667	1.55238	86.842	0.989253	0	3	0	1	0	0	1	0	2	0	86.0659
1559	51	155.8	53.35	21.98	91	57	78	3.71	5.83	0.88	5.04	51.06	0.4	7.6	11696	9	1.38	1.7	6.80233	2	2	0.500642	68.3333	0.637681	134.636	0.577602	0	1	1	0	0	0	0	0	0	0	107.21
1560	50	168.3	69.6	24.57	113	73	87	3.74	5.22	0.71	5.33	91.73	0.29	4	17074	59	1.03	0.95	30.547	1	2	0.516934	86.3333	0.68932	83.0052	1.03767	1	1	0	0	0	0	0	0	0	0	83.5498
1561	50	158.3	51.9	20.71	115	74	71	2.47	4.77	0.35	5.03	48.23	0.2	3.1	2985	2	1.82	0.69	5.92295	2	2	0.448515	87.6667	0.192308	144.963	0.545588	0	1	1	0	0	0	0	0	0	0	110.01
1562	48	163.3	65.55	24.58	127	79	84	3.17	5.29	0.87	5.7	49.62	2.28	4.9	6315	4	1.62	1.24	5.59937	2	2	0.514391	95	0.537037	140.995	0.561312	0	1	1	0	0	0	1	0	1	0	110.529
1563	37	169	78.75	27.57	132	81	96	2.73	4.28	1.12	4.73	82.76	2.24	9.4	18070	5	0.98	1.98	2.44604	1	1	0.568047	98	1.14286	99.463	0.936199	0	2	0	1	1	1	0	0	3	1	103.666
1564	59	167	69.3	24.85	154	80	85	2.72	5.7	2.6	8.74	47.69	0.24	4.5	4519	6	1.13	1.75	11.7371	2	2	0.508982	104.667	2.30088	142.7	0.53948	0	1	1	0	1	0	1	1	3	1	103.654
1565	53	180.9	71.3	21.79	110	75	86	3.82	6.19	2.25	6.33	78.87	1.61	5.3	17197	14	0.97	1.49	7.1966	1	2	0.475401	86.6667	2.31959	98.975	0.892195	0	1	0	0	0	1	1	1	3	1	97.5178
1566	51	153	65.25	27.87	125	84	91	3.01	5.64	2.19	5.94	56.91	0.97	10.6	10670	11	1.7	2.8	9.1134	2	2	0.594771	97.6667	1.28824	117.769	0.643778	0	4	1	0	0	0	1	1	2	0	103.452
1567	43	170.7	57.95	19.89	92	64	73	2.57	4.75	1.35	5.16	73.91	0.31	2.4	23216	6	1.2	0.55	2.28463	1	1	0.427651	73.3333	1.125	111.324	0.836086	0	1	0	0	0	0	0	0	0	0	107.445
1568	50	165.3	83.55	30.58	147	98	99	3.25	4.67	1.47	5.91	77.74	0.21	5.7	28229	17	0.87	1.5	5.3236	1	2	0.598911	114.333	1.68966	101.81	0.879412	0	2	0	1	1	1	1	0	4	1	100.187
1569	71	156.2	66.65	27.32	158	72	91	3.67	5.67	1.79	7.46	55.69	2.37	17.4	5294	19	0.93	5.77	31.7265	2	2	0.582586	100.667	1.92473	114.005	0.629977	1	4	1	0	1	0	1	1	3	1	90.5354
1570	36	176.7	80.1	25.65	104	68	92	4.22	6.11	1.12	5.51	72.04	4.52	4.7	17028	7	1.11	1.15	3.63401	1	1	0.520656	80	1.00901	118.614	0.814932	0	2	0	1	0	0	0	0	1	0	114.055
1571	37	165.9	84.1	30.56	103	59	94	3.78	5.89	2.62	5.25	47.47	4.51	23	10473	4	0.94	5.37	3.3763	2	1	0.566606	73.6667	2.78723	156.019	0.536991	0	4	0	0	0	0	0	1	1	0	121.161
1572	45	172	63	21.3	132	93	84	3.75	5.83	1.56	5.68	67.53	0.5	4	27305	13	1.19	1.01	4.20875	1	2	0.488372	106	1.31092	123.434	0.763914	0	1	0	0	1	0	1	0	2	0	109.951
1573	31	165.4	52.95	19.36	104	66	68	3.8	5.53	0.42	4.85	40.94	1.51	7	1539	2	1.33	1.51	11.488	2	1	0.411125	78.6667	0.315789	193.305	0.463122	0	1	0	0	0	0	0	0	0	0	132.682
1574	35	159.1	56.2	22.2	105	65	73	3.02	5.18	1.28	5.09	48.09	0.2	10.9	10297	8	1.35	2.47	6.86802	2	1	0.458831	78.3333	0.948148	155.076	0.544005	0	1	0	0	0	0	0	0	0	0	122.352
1575	44	176.9	86.25	27.56	123	77	98	2.72	5.6	5.05	5.8	90.79	1.8	5.5	13874	46	0.97	1.42	29.3095	1	1	0.553985	92.3333	5.20619	86.0128	1.02704	0	2	0	1	0	1	1	1	4	1	88.2385
1576	39	160.5	61.9	24.03	113	53	76	3.33	5.22	0.81	5.17	42.53	1.3	6.4	13563	7	1.07	1.47	4.56241	2	1	0.47352	73	0.757009	177.001	0.481109	0	1	0	0	0	0	0	0	0	0	123.869
1577	52	160.8	61.15	23.65	100	68	87	3.52	5.05	0.85	5.29	75.07	33.91	4	17680	11	0.94	0.94	5.5	1	2	0.541045	78.6667	0.904255	105.553	0.849208	0	1	0	0	0	1	0	0	1	0	100.219
1578	52	158.3	61.35	24.48	128	72	82	3.36	5.18	1.29	9.56	61.09	0.51	4.9	3442	2	1.08	2.08	5.13655	2	2	0.518004	90.6667	1.19444	107.531	0.691063	0	1	1	0	0	0	1	0	1	0	100.36
1579	42	154.9	51.35	21.4	120	72	73	3.17	5.53	0.53	5.02	85.88	0.34	4.3	17250	8	1.47	0.96	4.09971	1	1	0.471272	88	0.360544	92.8915	0.971493	0	1	0	0	0	0	0	0	0	0	95.7088
1580	41	157	62.65	25.42	114	73	86	2.39	4.23	0.5	5.4	57.77	0.7	4.5	19473	7	1.22	1.08	3.17773	2	1	0.547771	86.6667	0.409836	120.215	0.653507	0	2	0	0	0	0	0	0	0	0	110.434
1581	44	168.7	75.75	26.62	126	83	89	3.96	5.45	1.14	5.16	78.56	22.61	9	16614	6	0.94	2.06	3.19249	1	1	0.527564	97.3333	1.21277	102.826	0.888688	0	2	0	0	0	1	0	0	1	0	104.05
1582	42	159.6	40.1	15.74	104	68	62	2.66	4.84	0.76	4.93	67.53	0.31	4.5	5908	7	1.48	0.99	10.4739	2	1	0.388471	80	0.513514	98.7249	0.763914	0	1	0	0	0	0	0	0	0	0	96.4614
1583	38	170.8	47.85	16.4	97	56	70	3.16	5.45	0.77	4.88	56.97	0.43	5.1	3367	3	1.48	1.11	7.87645	2	1	0.409836	69.6667	0.52027	123.976	0.644457	0	1	0	0	0	0	0	0	0	0	113.304
1584	44	161.6	61.2	23.44	134	75	81	3.81	6.04	1.2	6.48	54.25	1.85	9.6	12251	7	1.42	2.76	5.05102	2	1	0.501238	94.6667	0.84507	128.28	0.613688	0	3	0	0	1	0	1	0	2	0	110.391
1585	65	164.2	59.1	21.92	181	85	75	4.73	7.11	1.8	5.58	63.5	9.95	6.9	3844	6	1.25	1.71	13.7981	2	2	0.45676	117	1.44	98.5038	0.718326	0	1	1	0	1	0	0	1	2	0	88.4086
1586	51	164.2	50.25	18.64	110	73	76	3.29	5.31	0.61	5.05	75.55	0.2	1.7	6984	5	1.39	0.38	6.32875	1	2	0.46285	85.3333	0.438849	105.091	0.854638	0	1	0	0	0	0	0	0	0	0	100.661
1587	38	165	49.4	18.15	113	74	66	3.07	6.05	0.44	5.35	51.39	0.2	5.2	1264	2	2.54	1.24	13.9873	2	1	0.4	87	0.173228	140.793	0.581335	0	1	0	0	0	0	0	0	0	0	117.213
1588	40	176	80.3	25.92	130	90	97	1.77	5.86	6.9	5.52	80.15	1.4	21.7	10973	5	0.94	5.32	4.02807	1	1	0.551136	103.333	7.34043	102.041	0.906674	0	4	0	1	1	1	0	1	4	1	105.514
1589	54	155	57.4	23.89	103	69	77	2.92	5	0.86	5.38	67.13	0.91	3.9	15380	6	1.25	0.93	3.44863	2	2	0.496774	80.3333	0.688	95.0766	0.759389	0	1	1	0	0	0	0	0	0	0	89.3026
1590	55	173.8	80	26.48	139	88	90	4.37	6.82	1.31	6.51	81.85	0.87	4.6	8314	3	1.62	1.33	3.1898	1	2	0.517837	105	0.808642	93.9226	0.925905	0	2	0	1	1	0	1	0	3	1	92.5823
1591	53	164.7	72.9	26.87	131	84	92	4.29	6.62	1.38	5.41	82.91	1.26	6.4	15508	5	1.42	1.54	2.85014	1	2	0.558591	99.6667	0.971831	93.058	0.937896	0	2	0	1	1	0	0	0	2	0	92.4429
1592	61	166.2	63.5	22.99	138	93	89	2.9	4.69	0.96	5.38	67.82	31.7	6.5	19123	30	0.97	1.55	13.8681	1	2	0.535499	108	0.989691	116.276	0.767195	0	1	0	0	1	1	0	0	2	0	98.0891
1593	27	159.5	44.95	17.67	105	42	60	2.68	4.89	0.41	5.06	60.76	0.2	2.6	1752	2	1.55	0.58	10.0913	2	1	0.376176	63	0.264516	121.728	0.68733	0	1	0	0	0	0	0	0	0	0	119.84
1594	40	155.7	60.8	25.08	101	55	83	2.84	5.12	0.84	5.21	60.81	0.74	10.7	4666	2	1.5	2.48	3.78911	2	1	0.533076	70.3333	0.56	113.343	0.687896	0	2	0	0	0	0	0	0	0	0	109.351
1595	68	167.3	62.9	22.47	136	90	82	3.52	5.32	1.33	5.34	69.01	0.68	4.8	7403	5	0.92	1.14	5.97055	1	2	0.490137	105.333	1.44565	111.615	0.780656	0	1	0	0	1	1	0	0	2	0	92.7173
1596	65	148.6	47.05	21.31	115	63	76	4.48	7.17	1.03	5.11	53.21	0.37	2.5	4859	2	1.96	0.57	3.63861	2	2	0.51144	80.3333	0.52551	122.518	0.601923	0	1	1	0	0	0	0	0	0	0	95.8588
1597	41	175	81.75	26.69	104	73	90	2.24	3.97	1.47	5.58	91.22	0.37	12.6	14099	78	0.84	3.12	48.9056	1	1	0.514286	83.3333	1.75	86.6006	1.0319	1	4	0	1	0	1	0	0	2	0	89.6044
1598	25	158.9	44.55	17.64	104	59	65	2	3.73	0.34	4.96	52.59	2.35	7.7	5371	4	1.26	1.7	6.5835	2	1	0.409062	74	0.269841	147.49	0.59491	0	1	0	0	0	0	0	0	0	0	127.449
1599	33	157.8	45.3	18.19	91	57	64	4.2	6.16	0.24	5.4	48.74	0.2	2.9	1722	2	1.34	0.7	10.2671	2	1	0.405577	68.3333	0.179104	154.143	0.551357	0	1	0	0	0	0	0	0	0	0	123.536
1600	58	147.1	44.65	20.63	140	75	72	3.39	5.09	0.72	6.35	54.81	5.6	2.4	884	3	1.04	0.68	30	2	2	0.489463	96.6667	0.692308	120.554	0.620023	1	1	1	0	1	0	1	0	2	0	99.7135
1601	48	158.5	67.9	27.03	109	68	82	3.98	5.56	0.94	5.81	45.44	0.88	6.5	2430	2	0.94	1.68	7.27572	2	2	0.51735	81.6667	1	157.169	0.514027	0	2	1	0	0	0	1	0	1	0	113.776
1602	27	168	81.55	28.89	118	65	100	3	4.73	2.23	4.7	79.55	1.25	12.8	23418	7	0.79	2.67	2.64241	1	1	0.595238	82.6667	2.82278	110.498	0.899887	0	4	0	1	0	1	0	1	3	1	116.646
1603	41	166.2	77.05	27.89	126	80	96	2.05	3.52	0.93	5.53	73.94	13.26	7.6	5765	9	0.88	1.87	13.8005	1	1	0.577617	95.3333	1.05682	112.221	0.836425	0	2	0	1	0	1	0	0	2	0	108.947
1604	35	162.4	63	23.89	137	99	79	3.23	5.03	0.5	4.55	64.2	0.45	3.1	4156	11	1.16	0.63	23.3975	2	1	0.486453	111.667	0.431034	108.568	0.726244	0	1	0	0	1	0	0	0	1	0	107.711
1605	62	153.3	51.1	21.74	130	83	78	5.33	7.19	1.23	5.68	90.42	2.27	3	11562	8	0.94	0.76	6.11659	1	2	0.508806	98.6667	1.30851	81.3002	1.02285	0	1	0	0	1	1	1	0	3	1	78.1428
1606	41	173	74.05	24.74	100	57	86	2.78	4.73	1.49	4.38	90.16	1.48	4.4	28560	7	0.92	0.86	2.16667	1	1	0.49711	71.3333	1.61957	87.8587	1.01991	0	1	0	0	0	1	0	0	1	0	90.8796
1607	42	170	72	24.91	160	106	90	2.08	5.64	4.24	5.42	66.06	1.8	6	21416	19	1.19	1.45	7.84273	1	1	0.529412	124	3.56303	128.409	0.747285	0	1	0	1	1	0	0	1	3	1	113.313
1608	51	168	78.25	27.72	122	78	90	4.03	6.48	1.55	5.57	91.03	1.4	6.8	12076	8	1.42	1.68	5.85624	1	2	0.535714	92.6667	1.09155	83.4971	1.02975	0	2	0	1	0	0	0	0	1	0	83.7369
1609	36	164	53.45	19.87	121	80	74	3.99	6.04	0.8	4.95	44.89	0.2	2.6	8267	3	1.31	0.57	3.20794	2	1	0.45122	93.6667	0.610687	167.98	0.507805	0	1	0	0	0	0	0	0	0	0	124.279
1610	38	173.5	73.9	24.55	122	81	81	3.77	6.11	2.64	4.99	92.78	1.4	6.3	27116	17	0.89	1.4	5.54212	1	1	0.466859	94.6667	2.96629	85.9687	1.04955	0	1	0	0	0	1	0	1	2	0	89.6558
1611	58	165.8	55.15	20.06	135	82	72	2.91	5.37	0.44	5.79	71.43	0.2	2.2	8396	4	1.89	0.57	4.21153	1	2	0.434258	99.6667	0.232804	110.057	0.808032	0	1	0	0	1	0	1	0	2	0	98.0655
1612	47	171.5	84.25	28.64	113	72	95	2.83	3.89	0.8	7.67	103.01	53.18	2.6	25278	317	0.74	0.89	110.858	1	2	0.553936	85.6667	1.08108	72.738	1.16527	1	2	0	1	0	1	1	0	3	1	74.1656
1613	41	155.5	46.75	19.33	116	75	66	4.15	5.97	0.55	4.9	60.39	8.69	4.1	1490	2	1.39	0.89	11.8658	2	1	0.424437	88.6667	0.395683	113.812	0.683145	0	1	0	0	0	0	0	0	0	0	108.834
1614	70	152.6	56.1	24.09	144	72	86	3.58	5.35	0.55	5.27	54.69	0.63	3.6	6945	8	1.42	0.84	10.1829	2	2	0.563565	96	0.387324	116.879	0.618665	0	1	1	0	1	0	0	0	1	0	91.7188
1615	42	155.5	52.2	21.59	103	67	74	2.93	5.4	0.39	5.59	68.99	0.2	5	4989	3	2.03	1.24	5.31569	2	1	0.475884	79	0.192118	96.1531	0.78043	0	1	0	0	0	0	0	0	0	0	93.9989
1616	69	159.4	59.6	23.46	154	81	84	3.13	5.68	0.63	5.74	47.26	0.23	3.5	3978	8	1.78	0.89	17.7778	2	2	0.526976	105.333	0.353933	140.316	0.534615	0	1	1	0	1	0	1	0	2	0	96.9108
1617	69	159.4	72.8	28.65	143	68	95	2.92	5.15	2.98	5.74	76.99	1.8	11.7	23296	25	1.16	2.98	9.48661	2	2	0.595985	93	2.56897	76.8375	0.870928	0	4	1	0	1	0	1	1	3	1	68.0998
1618	44	167.2	65.75	23.52	129	93	79	3.35	4.83	1.3	5.09	84.2	16.48	3	31880	10	0.93	0.68	2.7729	1	1	0.472488	105	1.39785	94.3946	0.952489	0	1	0	0	1	1	0	0	2	0	96.6549
1619	37	173.9	64.6	21.36	103	68	81	2.32	3.92	1.71	5.28	79.8	3.87	16.4	17710	4	0.96	3.85	1.99661	1	1	0.465785	79.6667	1.78125	104.035	0.902715	0	3	0	0	0	1	0	1	2	0	108.333
1620	47	167.8	65.4	23.23	108	73	89	3.77	5.96	1.95	5.34	89.31	0.2	6.7	9281	3	0.95	1.59	2.85745	1	2	0.530393	84.6667	2.05263	86.7449	1.01029	0	1	0	0	0	1	0	1	2	0	88.1324
1621	45	161	45.45	17.53	136	84	70	2.23	4.78	0.48	5.02	48.29	0.2	2.8	2954	8	2.01	0.62	23.9404	2	2	0.434783	101.333	0.238806	147.497	0.546267	0	1	1	0	1	0	0	0	1	0	113.896
1622	47	151	59.45	26.07	129	50	82	2.77	4.47	0.37	5.43	44.44	1.29	15.4	10542	5	1.15	3.72	4.19275	2	2	0.543046	76.3333	0.321739	162.154	0.502715	0	4	1	0	0	0	0	0	0	0	115.42
1623	69	162.9	71.7	27.02	99	60	91	4.59	6.43	1.41	6.66	77.19	1.67	10.6	6445	2	1.11	3.14	2.74321	1	2	0.558625	73	1.27027	96.9518	0.87319	0	4	0	1	0	0	1	0	2	0	87.9256
1624	62	152.5	57.3	24.64	111	72	84	4.03	6.15	2.32	5.75	42.42	1.15	7.3	8261	29	1.04	1.87	31.0326	2	2	0.55082	85	2.23077	163.428	0.479864	1	1	1	0	0	0	1	1	2	0	105.479
1625	52	162.5	58.85	22.29	118	83	81	3.52	5.42	0.85	5.38	69.1	0.74	2.4	8619	6	1.54	0.57	6.15385	1	2	0.498462	94.6667	0.551948	116.918	0.781674	0	1	0	0	0	0	0	0	0	0	103.691
1626	24	169.1	71.6	25.04	129	57	82	2.26	3.74	0.46	5.11	57.43	0.31	7.3	6430	3	1.15	1.66	4.12442	1	1	0.48492	81	0.4	168.704	0.649661	0	2	0	0	0	0	0	0	0	0	136.201
1627	53	183.3	78.05	23.23	118	80	93	5.53	7.91	1.6	5.83	69.98	1.26	5.6	16525	7	1.05	1.45	3.74463	1	2	0.507365	92.6667	1.52381	114.714	0.791629	0	1	0	1	0	0	1	0	2	0	102.431
1628	43	163.2	66.1	24.82	134	74	81	3.34	4.82	1.44	6.59	86.35	0.3	8.6	23410	15	0.81	2.52	5.66425	1	1	0.496324	94	1.77778	91.8801	0.97681	0	3	0	0	1	1	1	0	3	1	94.4138
1629	36	167	77.4	27.75	123	80	85	2.38	4.12	0.52	5.56	55.12	1.33	7.5	2091	2	1.33	1.85	8.45528	2	1	0.508982	94.3333	0.390977	130.387	0.623529	0	2	0	0	0	0	0	0	0	0	116.162
1630	42	170.3	79.9	27.55	139	89	91	3.49	5.13	0.76	5.5	82.57	0.58	6.4	2421	3	1.2	1.56	10.9542	1	1	0.534351	105.667	0.633333	97.5079	0.93405	0	2	0	1	1	0	0	0	2	0	100.367
1631	41	175.8	79.4	25.69	119	77	90	4.2	5.99	1.58	5.7	58.39	1.36	8.1	16127	5	1.04	2.05	2.74075	1	1	0.511945	91	1.51923	150.179	0.66052	0	2	0	1	0	0	1	0	2	0	120.049
1632	52	170.2	64	22.09	111	63	80	2.35	4.61	0.98	5.08	101.42	0.76	3.8	12213	3	1.57	0.86	2.17146	1	2	0.470035	79	0.624204	72.818	1.14729	0	1	0	0	0	0	0	0	0	0	72.9653
1633	52	161.6	69.2	26.5	148	97	91	1.94	4.44	4.77	6.31	50.65	4.18	9.1	2124	14	0.94	2.55	58.2674	2	2	0.563119	114	5.07447	135.51	0.572964	1	4	1	0	1	0	1	1	3	1	106.742
1634	61	177.9	79.4	25.09	107	71	91	3.65	5.28	0.61	5.78	98.59	1.98	3.3	9753	2	0.97	0.85	1.81278	1	2	0.511523	83	0.628866	73.2818	1.11527	0	2	0	1	0	1	1	0	3	1	70.8793
1635	50	158.6	68.25	27.13	177	101	87	3.36	5.79	2.41	6.71	45.02	3.06	11.7	3734	10	1.15	3.49	23.6743	2	2	0.54855	126.333	2.09565	157.823	0.509276	0	4	1	0	1	0	1	1	3	1	112.532
1636	62	171	57.25	19.58	124	71	77	4.04	6.47	0.92	5.35	95.28	1.18	1	17037	6	1.85	0.24	3.11322	1	2	0.450292	88.6667	0.497297	76.2138	1.07783	0	1	0	0	0	0	0	0	0	0	73.3499
1637	45	161.6	52.75	20.2	103	57	68	2.41	4.65	1.05	5.43	71.11	0.79	3.2	6554	3	1.44	0.77	4.04638	2	2	0.420792	72.3333	0.729167	91.4913	0.804412	0	1	1	0	0	0	0	0	0	0	88.7317
1638	47	146.7	56.9	26.44	124	74	80	2.71	6.18	1.92	4.62	56.4	1.1	4.1	10214	4	1.33	0.84	3.46192	2	2	0.545331	90.6667	1.44361	120.838	0.638009	0	2	1	0	0	0	0	1	1	0	106.715
1639	52	174.8	75.8	24.81	113	76	92	3.04	4.51	0.7	5.07	75.89	0.41	6.4	10063	3	0.86	1.44	2.6354	1	2	0.526316	88.3333	0.813953	104.147	0.858484	0	1	0	1	0	1	0	0	2	0	99.7722
1640	40	167.1	69.15	24.77	116	79	86	3.04	5.43	0.95	12.34	50.68	0.34	3.8	4946	3	1.59	2.09	5.36191	1	1	0.514662	91.3333	0.597484	179.648	0.573303	0	1	0	0	0	0	1	0	1	0	128.141
1641	75	170.2	75.5	26.06	156	79	93	2.98	5.55	2.46	11.27	75.74	6.99	4.9	4053	8	1.02	2.45	17.4488	1	2	0.546416	104.667	2.41176	97.777	0.856787	0	2	0	1	1	1	1	1	5	1	84.9563
1642	42	161.8	56.2	21.47	111	68	73	2.74	5.18	2.39	5.35	62.28	1.96	7.6	6462	4	1.12	1.81	5.47199	2	1	0.451174	82.3333	2.13393	109.094	0.704525	0	1	0	0	0	0	0	1	1	0	106.377
1643	47	169.4	70.9	24.71	123	82	86	3.75	6.27	2.49	7.1	96.41	2.74	4.7	17337	27	1.14	1.48	13.7671	1	2	0.507674	95.6667	2.18421	78.9311	1.09061	0	1	0	0	0	0	1	1	2	0	80.3471
1644	41	163.7	69	25.75	126	69	81	2.97	5.61	0.68	5.36	67.21	1.3	4.6	8320	4	2.13	1.1	4.25	2	1	0.494808	88	0.319249	99.7345	0.760294	0	2	0	0	0	0	0	0	0	0	97.7009
1645	55	166.2	58.15	21.05	115	84	75	4.53	7.38	1.89	5.61	66.81	0.83	4.1	11613	5	1.69	1.02	3.80608	1	2	0.451264	94.3333	1.11834	120.665	0.755769	0	1	0	0	0	0	1	1	2	0	102.945
1646	33	173.6	74.6	24.75	127	80	91	4.16	6.1	2.46	5.58	69.3	0.88	13.1	6907	4	1.07	3.25	5.11944	1	1	0.524194	95.6667	2.29907	126.381	0.783937	0	3	0	1	0	0	0	1	2	0	118.356
1647	29	156.7	39.85	16.23	123	88	66	3.06	5.16	1.33	5.25	57.1	0.2	6.7	4677	5	1.26	1.56	9.4505	2	1	0.421187	99.6667	1.05556	129.756	0.645928	0	1	0	0	1	0	0	0	1	0	120.608
1648	52	154.6	62	25.94	137	83	82	2.68	5.03	1.33	5.51	69.7	0.81	5	6959	7	1.49	1.22	8.89208	2	2	0.530401	101	0.892617	91.3847	0.788462	0	2	1	0	1	0	0	0	1	0	86.5445
1649	40	166.7	59.15	21.29	97	62	83	3	5.54	1.71	4.82	85.88	1.84	2.2	6194	3	1.53	0.47	4.28156	1	1	0.4979	73.6667	1.11765	93.7063	0.971493	0	1	0	0	0	0	0	1	1	0	97.063
1650	41	159.3	63.75	25.12	97	55	77	2.46	4.57	0.5	5.45	66.3	0.22	7.2	6175	4	1.52	1.74	5.72632	2	1	0.483365	69	0.328947	101.426	0.75	0	2	0	0	0	0	0	0	0	0	99.3244
1651	34	177.1	81.35	25.94	125	80	88	2.16	4	0.47	5.11	53.25	1.05	14.3	4845	4	1.52	3.25	7.29825	2	1	0.496894	95	0.309211	137.459	0.602376	0	4	0	0	0	0	0	0	0	0	119.151
1652	63	158.6	50.95	20.26	115	68	75	5.18	7.45	0.72	4.78	74.79	1.7	2.1	2792	2	1.71	0.45	6.33238	2	2	0.472888	83.6667	0.421053	80.9436	0.846041	0	1	1	0	0	0	0	0	0	0	73.5652
1653	51	161.6	61	23.36	125	82	83	4.24	6.32	1.36	6.2	77.68	1.25	4.2	18901	11	1.1	1.16	5.1447	1	2	0.513614	96.3333	1.23636	101.546	0.878733	0	1	0	0	0	0	1	0	1	0	99.5175
1654	43	177.6	89.75	28.45	144	86	95	2.8	4.92	1.96	5.55	119.64	2.55	10.7	5578	13	1.24	2.64	20.6024	1	1	0.53491	105.333	1.58065	61.4426	1.35339	0	4	0	1	1	0	0	1	3	1	63.6538
1655	42	166.9	61.8	22.19	110	65	79	4.47	6.92	2.23	5.11	53.25	0.2	17.1	4957	3	1.47	3.88	5.35001	2	1	0.473337	80	1.51701	132.357	0.602376	0	3	0	0	0	0	0	1	1	0	112.64
1656	41	155.8	40.45	16.66	114	57	65	1.85	3.89	0.38	5.44	55.27	0.2	2.6	2499	2	1.5	0.63	7.07483	2	1	0.417202	76	0.253333	126.96	0.625226	0	1	0	0	0	0	0	0	0	0	112.053
1657	39	155	55.6	23.14	136	86	79	2.97	4.83	1.34	6.12	58.26	2.36	8.3	3123	12	1.06	2.26	33.9673	2	1	0.509677	102.667	1.26415	120.038	0.65905	1	1	0	0	1	0	1	0	2	0	111.685
1658	69	164.3	51.1	18.93	142	77	68	3.4	5.81	0.35	13.73	73.18	9.75	2.1	8903	5	1.9	1.28	4.96462	1	2	0.413877	98.6667	0.184211	103.549	0.827828	0	1	0	0	1	0	1	0	2	0	89.8747
1659	50	156.9	56.7	23.03	186	109	78	2.78	5.92	0.32	5.3	56.31	3.25	6.8	3931	14	2.5	1.6	31.4831	2	2	0.497132	134.667	0.128	119.743	0.636991	1	1	1	0	1	0	0	0	1	0	104.545
1660	40	167.6	53.1	18.9	110	71	71	3.27	5.43	0.7	4.83	64.38	0.71	3.8	884	2	1.41	0.82	20	2	1	0.423628	84	0.496454	105.638	0.728281	0	1	0	0	0	0	0	0	0	0	103.642
1661	38	168.4	60.85	21.46	114	66	74	2.27	5.28	0.5	5.41	55.83	2.21	2.9	4956	5	2.46	0.7	8.91848	2	1	0.43943	82	0.203252	127.108	0.631561	0	1	0	0	0	0	0	0	0	0	114.06
1662	39	161	59.55	22.97	114	73	80	2.3	4.34	0.51	5.58	49.47	0.64	10.2	2059	2	1.49	2.53	8.58669	2	1	0.496894	86.6667	0.342282	146.882	0.559615	0	3	0	0	0	0	0	0	0	0	117.86
1663	44	160	59.6	23.28	104	61	74	3.07	5.05	0.55	5.74	47.03	0.2	5.8	2870	2	1.46	1.48	6.16028	2	1	0.4625	75.3333	0.376712	153.002	0.532014	0	1	0	0	0	0	1	0	1	0	115.701
1664	42	163.1	61.75	23.21	87	51	73	3.49	5.48	1.32	5.55	64.12	0.55	10.9	2989	2	1.15	2.69	5.91502	2	1	0.447578	63	1.14783	105.244	0.725339	0	3	0	0	0	0	0	0	0	0	102.698
1665	42	149.6	44.65	19.95	91	45	69	2.81	4.76	0.81	5.33	59.85	0.95	4.3	3270	2	1.11	1.02	5.40673	2	1	0.46123	60.3333	0.72973	114.585	0.677036	0	1	0	0	0	0	0	0	0	0	108.392
1666	47	168.4	69.65	24.56	126	80	90	2.68	4.68	1.32	5.6	83.33	1.12	4.8	6843	32	1.07	1.19	41.3386	1	2	0.534442	95.3333	1.23364	94.49	0.942647	1	1	0	1	0	0	1	0	2	0	95.8352
1667	28	160.4	65.3	25.38	101	65	83	3.41	5.07	0.77	5.47	44.31	1.16	5.5	1987	2	1.14	1.34	8.89784	2	1	0.517456	77	0.675439	178.551	0.501244	0	2	0	0	0	0	0	0	0	0	132.027
1668	40	172.6	86.45	29.02	122	73	89	2.46	4.1	1.33	6.76	74.88	2.48	13.3	7777	4	1.02	4	4.54674	1	1	0.515643	89.3333	1.30392	110.975	0.847059	0	4	0	0	0	1	1	0	2	0	109.147
1669	37	163.3	55.55	20.83	111	71	80	3.77	5.83	1.46	5.92	68.87	1.44	8.8	2053	2	1.33	2.32	8.61179	2	1	0.489896	84.3333	1.09774	98.5712	0.779072	0	1	0	0	0	0	1	0	1	0	97.5642
1670	41	169.1	84.1	29.41	137	95	101	3.71	5.63	2.69	7.23	74.74	2.75	8.7	10000	7	0.91	2.8	6.188	1	1	0.59728	109	2.95604	110.741	0.845475	0	4	0	1	1	1	1	1	5	1	108.466
1671	48	172.4	74.5	25.07	135	88	94	3.67	6.03	2.19	5.99	79.21	0.68	4.7	18004	44	1.48	1.25	21.6041	1	2	0.545244	103.667	1.47973	100.213	0.896041	0	2	0	1	1	0	1	1	4	1	100.825
1672	38	167.5	77.7	27.69	124	79	97	2.79	4.77	2.91	5.37	86.62	2.5	8.8	13484	4	0.83	2.1	2.62237	1	1	0.579104	94	3.50602	93.5746	0.979864	0	2	0	1	0	1	0	1	3	1	97.4205
1673	49	162	75.25	28.67	148	97	96	2.89	5.17	2.88	5.22	86.65	2.82	8.9	11542	14	1.03	2.06	10.7226	1	2	0.592593	114	2.79612	89.3735	0.980204	0	2	0	1	1	0	0	1	3	1	90.1384
1674	47	159.3	58.4	23.01	103	62	83	3.29	5.22	0.62	5.32	61.12	0.2	4.4	5832	5	1.39	1.04	7.57888	2	2	0.52103	75.6667	0.446043	109.429	0.691403	0	1	1	0	0	0	0	0	0	0	103.93
1675	42	174.7	57.5	18.84	136	82	70	2.49	4.3	0.87	5.67	76.8	0.39	3.7	27476	10	1.15	0.93	3.21735	1	1	0.400687	100	0.756522	106.626	0.868778	0	1	0	0	1	0	1	0	2	0	106.51
1676	42	166.8	55.95	20.11	99	60	73	3.94	5.89	0.78	5.05	68.24	1.97	4.4	9635	3	1.22	0.99	2.75246	1	1	0.43765	73	0.639344	123.366	0.771946	0	1	0	0	0	0	0	0	0	0	111.811
1677	46	144.7	63.8	30.47	131	83	87	3	4.7	0.77	6.35	52.25	2.74	3.9	5476	4	0.96	1.1	6.45727	2	2	0.601244	99	0.802083	133.302	0.591063	0	2	1	0	1	0	1	0	2	0	110.204
1678	59	160.6	64.15	24.87	141	96	94	2.19	4.05	1.01	6.26	47.25	0.45	4.6	9916	6	1.17	1.28	5.34893	2	2	0.585305	111	0.863248	144.342	0.534502	0	1	1	0	1	0	1	0	2	0	103.97
1679	32	158.4	47.75	19.03	111	71	68	3.22	5.57	0.79	5.36	52.37	2.12	3.8	7767	10	1.58	0.91	11.3815	2	1	0.429293	84.3333	0.5	141.846	0.592421	0	1	0	0	0	0	0	0	0	0	121.501
1680	37	175.3	72.85	23.71	113	77	90	4.02	6.38	2.25	5.39	91.6	0.65	6.6	10313	4	0.96	1.58	3.42868	1	1	0.513406	89	2.34375	87.7552	1.0362	0	1	0	1	0	1	0	1	3	1	91.6958
1681	39	171	93.95	32.13	112	70	107	2.64	4.07	0.93	5.16	92.82	0.73	11.3	20188	14	0.9	2.59	6.13037	1	1	0.625731	84	1.03333	85.5244	1.05	0	4	0	1	0	1	0	0	2	0	88.9818
1682	50	175.3	77.4	25.19	119	77	86	3.94	6.25	0.88	5.29	82.48	1.59	3.3	21710	6	1.84	0.78	2.44311	1	2	0.490588	91	0.478261	94.639	0.933032	0	2	0	0	0	0	0	0	0	0	95.0071
1683	50	172.1	88.95	30.03	138	83	93	3.65	5.85	0.32	4.88	48.42	0.63	6.2	2917	2	1.62	1.34	6.06102	2	2	0.540383	101.333	0.197531	144.262	0.547738	0	2	1	0	1	0	0	0	1	0	109.868
1684	44	168.5	63.9	22.51	133	88	87	3.47	5.04	1.67	6.2	68.84	4.33	8.6	11732	5	0.74	2.37	3.76747	1	1	0.51632	103	2.25676	121.028	0.778733	0	1	0	0	1	1	1	0	3	1	109.855
1685	51	170.3	62.4	21.52	104	69	80	3.87	6.28	1.96	5.49	93.22	0.91	2.1	7691	14	0.89	0.51	16.0915	1	2	0.469759	80.6667	2.20225	81.0832	1.05452	0	1	0	0	0	1	0	1	2	0	81.3644
1686	47	162	55.5	21.15	135	78	77	3.1	4.94	0.41	5.59	59.67	1.3	4.6	12217	4	1.32	1.14	2.89433	2	2	0.475309	97	0.310606	112.719	0.675	0	1	1	0	1	0	0	0	1	0	104.755
1687	47	162	51.75	19.72	163	62	73	3.34	6.48	1.74	5.29	66.77	0.55	4.1	10142	7	1.85	0.96	6.10136	2	2	0.450617	95.6667	0.940541	98.1179	0.755317	0	1	1	0	1	0	0	1	2	0	94.4153
1688	37	177.1	76.7	24.45	122	77	86	2.02	4.3	3.41	5.31	78.39	20.91	8.4	24123	9	0.86	1.98	3.2981	1	1	0.485601	92	3.96512	106.349	0.886765	0	1	0	0	0	1	0	1	2	0	109.392
1689	59	166.5	67.45	24.33	133	80	86	3.25	6.2	3.43	6.35	68.56	2.28	15.5	3874	3	0.97	4.37	6.84564	2	2	0.516517	97.6667	3.53608	91.1787	0.775566	0	3	1	0	1	0	1	1	3	1	84.051
1690	26	168.9	59.5	20.86	101	58	76	1.78	3.95	0.32	5.33	63.62	0.2	4	9165	4	1.49	0.95	3.85816	2	1	0.44997	72.3333	0.214765	115.79	0.719683	0	1	0	0	0	0	0	0	0	0	116.007
1691	36	170.6	71.9	24.7	116	73	84	4.38	6.32	0.91	5.25	77.08	0.37	2.4	25310	8	1.08	0.56	2.79415	1	1	0.49238	87.3333	0.842593	109.118	0.871946	0	1	0	0	0	0	0	0	0	0	110.929
1692	52	164.8	56.35	20.75	140	84	79	2.59	6.43	4.94	5.44	56.93	0.93	5.5	8096	4	1.26	1.33	4.36759	2	2	0.479369	102.667	3.92063	117.309	0.644005	0	1	1	0	1	0	0	1	2	0	102.716
1693	49	164.5	56.65	20.93	126	86	80	2.8	4.78	2.26	5.55	36.32	0.79	7.1	7029	77	0.88	1.75	96.8388	2	2	0.486322	99.3333	2.56818	206.453	0.41086	1	1	1	0	1	0	0	1	2	0	121.621
1694	58	150.3	45.8	20.27	138	72	80	3.37	5.39	1.25	5.62	37.53	1.77	3.2	10566	49	1.27	0.8	40.9956	2	2	0.532269	94	0.984252	192.376	0.424548	1	1	1	0	1	0	1	0	2	0	112.945
1695	67	162.5	60.65	22.97	154	81	89	3.34	6.25	1.58	6.53	75.04	2.31	5	30770	8	2.15	1.45	2.29834	1	2	0.547692	105.333	0.734884	100.921	0.848869	0	1	0	0	1	0	1	0	2	0	90.2109
1696	63	161.2	58.65	22.57	122	84	88	4.15	6.76	2.06	13.63	53.31	0.73	5	4536	36	1.48	3.03	70.1587	2	2	0.545906	96.6667	1.39189	122.92	0.603054	1	3	1	0	0	0	1	1	2	0	97.155
1697	48	167.2	71.55	25.59	110	74	85	3.82	6.13	3.2	5	84.62	0.27	6.1	10891	2	1.09	1.36	1.62336	1	2	0.508373	86	2.93578	92.3669	0.95724	0	2	0	0	0	0	0	1	1	0	93.4132
1698	50	171.8	63.1	21.38	122	71	78	4.55	6.33	0.93	4.78	81.98	0.41	2.1	18940	5	1.12	0.45	2.33369	1	2	0.454016	88	0.830357	95.3518	0.927376	0	1	0	0	0	0	0	0	0	0	95.7081
1699	41	173	74.1	24.76	109	69	82	3.98	5.49	0.87	5.73	66.63	0.86	5.3	12923	4	0.98	1.35	2.73621	1	1	0.473988	82.3333	0.887755	127.604	0.753733	0	1	0	0	0	1	1	0	2	0	113.709
1700	30	164	69.45	25.82	97	58	83	2.62	4.36	0.76	5.44	40.5	0.76	9	4226	2	1.18	2.18	4.18363	2	1	0.506098	71	0.644068	197.053	0.458145	0	2	0	0	0	0	0	0	0	0	134.093
1701	32	166.2	61.45	22.25	108	61	82	2.4	4.3	0.6	5.03	75.15	5.75	2.9	11863	3	1.33	0.65	2.23552	1	1	0.493381	76.6667	0.451128	114.985	0.850113	0	1	0	0	0	0	0	0	0	0	115.285
1702	30	152.8	39.8	17.05	106	69	65	2.63	4.62	0.4	5.03	53.67	0.2	2.9	21116	14	1.48	0.65	5.86096	2	1	0.425393	81.3333	0.27027	139.217	0.607127	0	1	0	0	0	0	0	0	0	0	122.23
1703	32	153.5	51.25	21.75	107	73	74	2.55	4.51	0.8	5.24	50.73	0.4	8.4	4231	2	1.21	1.96	4.17868	2	1	0.482085	84.3333	0.661157	147.526	0.573869	0	1	0	0	0	0	0	0	0	0	122.78
1704	57	166	66.6	24.17	133	80	85	3.4	5.7	0.78	5.61	83.33	0.2	6.7	11128	3	1.7	1.67	2.38318	1	2	0.512048	97.6667	0.458824	91.2829	0.942647	0	1	0	0	1	0	1	0	2	0	89.3341
1705	61	161.6	52.05	19.93	158	74	77	3.23	5.2	1.04	4.61	72.74	1.79	2.8	8325	2	1.28	0.57	2.12372	1	2	0.476485	102	0.8125	106.649	0.822851	0	1	0	0	1	0	0	0	1	0	95.3059
1706	43	171.1	75.1	25.65	110	74	98	3.81	5.38	1.14	7.65	74.23	17.13	11.3	6852	3	0.9	3.84	3.8704	1	1	0.572764	86	1.26667	110.732	0.839706	0	4	0	1	0	1	1	0	3	1	107.254
1707	44	157.8	52.05	20.9	127	78	71	2.3	4.58	0.77	5.28	43.89	0.2	7.3	4305	5	1.58	1.71	10.2671	2	1	0.449937	94.3333	0.487342	166.621	0.496493	0	1	0	0	0	0	0	0	0	0	118.362
1708	42	156.4	49	20.03	114	86	68	3.23	5.4	0.49	5.04	50.08	1.98	3.8	3963	2	1.55	0.85	4.46127	2	1	0.434783	95.3333	0.316129	142.771	0.566516	0	1	0	0	1	0	0	0	1	0	114.937
1709	42	169.4	65.9	22.96	119	73	82	1.29	3.1	1.09	7.57	73.37	3.75	4.1	23484	7	0.94	1.38	2.63499	1	1	0.484061	88.3333	1.15957	112.81	0.829977	0	1	0	0	0	1	1	0	2	0	108.529
1710	25	161.8	43.1	16.46	103	62	66	1.06	2.93	0.37	4.66	31.95	0.2	5.6	4914	2	1.4	1.16	3.59788	2	1	0.407911	75.6667	0.264286	272.797	0.361425	0	1	0	0	0	0	0	0	0	0	150.156
1711	46	165.4	64.9	23.72	107	69	87	2.78	4.69	0.74	5.58	77.43	0.27	3.1	10727	4	1.28	0.77	3.29635	1	2	0.525998	81.6667	0.578125	103.851	0.875905	0	1	0	0	0	0	0	0	0	0	103.212
1712	41	168.1	62.5	22.12	109	71	77	3.21	5.5	0.65	5.28	106.38	0.2	3	32573	9	1.68	0.7	2.44251	1	1	0.458061	83.6667	0.386905	71.6352	1.20339	0	1	0	0	0	0	0	0	0	0	74.4054
1713	36	157.9	65.8	26.39	139	92	78	3.1	5.27	1.44	5.11	44.93	0.3	9.6	3910	12	1.19	2.18	27.1304	2	1	0.493984	107.667	1.21008	167.795	0.508258	0	2	0	0	1	0	0	0	1	0	124.243
1714	44	170.7	83.3	28.59	131	73	100	2.24	4	1.02	6.37	87.78	1.56	10.9	8241	2	0.99	3.09	2.14537	1	1	0.585823	92.3333	1.0303	89.6669	0.992986	0	4	0	1	1	1	1	0	4	1	91.9096
1715	44	160.1	44.8	17.48	118	52	68	2.56	4.43	0.36	5.14	56.1	0.28	3.7	12197	8	1.49	0.85	5.79815	2	1	0.424735	74	0.241611	123.08	0.634615	0	1	0	0	0	0	0	0	0	0	109.179
1716	51	176.3	86.3	27.77	108	70	94	4.12	5.88	1.32	5.2	80.38	1.82	5	10062	3	1.12	1.16	2.63566	1	2	0.533182	82.6667	1.17857	97.3537	0.909276	0	2	0	1	0	0	0	0	1	0	97.33
1717	48	170.3	70	24.14	113	69	85	3.39	5.26	0.95	4.79	58.85	0.42	7.5	11235	4	1.22	1.6	3.14731	2	2	0.499119	83.6667	0.778689	114.229	0.665724	0	1	1	0	0	0	0	0	0	0	104.496
1718	33	162.6	55.85	21.12	113	75	71	3.31	5.5	0.4	5.4	43.76	0.48	5.5	3101	2	1.81	1.32	5.70139	2	1	0.436654	87.6667	0.220994	176.069	0.495023	0	1	0	0	0	0	0	0	0	0	127.995
1719	33	178.2	83.75	26.37	111	75	93	1.12	4.68	15.67	5.64	63.45	2.88	5	17612	8	0.69	1.25	4.01544	1	1	0.521886	87	22.7101	140.911	0.71776	0	2	0	1	0	1	1	1	4	1	122.724
1720	54	157.6	60.85	24.5	123	72	86	4.42	6.58	1.27	5.76	49.58	2.22	7.8	3574	3	1.35	2	7.42026	2	2	0.545685	89	0.940741	138.191	0.56086	0	1	1	0	0	0	1	0	1	0	105.995
1721	53	174.1	77.85	25.68	123	77	90	2.57	5.45	3.19	6.41	80.12	0.55	6.2	13589	10	0.87	1.77	6.50526	1	2	0.516944	92.3333	3.66667	97.073	0.906335	0	2	0	1	0	1	1	1	4	1	96.3488
1722	46	155	43.4	18.06	130	82	72	3.05	4.85	0.76	5.53	54.5	0.2	2.5	14012	8	1.33	0.61	5.0471	2	2	0.464516	98	0.571429	126.544	0.616516	0	1	1	0	1	0	0	0	1	0	108.686
1723	34	153.5	61.8	26.23	102	56	87	4.23	5.78	0.58	4.82	52.44	2.14	5.4	6908	4	1.11	1.16	5.1187	2	1	0.566775	71.3333	0.522523	140.084	0.593213	0	2	0	0	0	0	0	0	0	0	119.753
1724	33	150.6	38.55	17	95	62	67	2.05	4.74	0.28	4.66	50.09	0.2	1.8	6667	5	2.1	0.37	6.62967	2	1	0.444887	73	0.133333	149.032	0.566629	0	1	0	0	0	0	0	0	0	0	122.431
1725	62	174.2	82.6	27.22	160	114	97	3.74	5.78	0.8	5.74	87.76	2.23	4.2	6150	3	1.49	1.07	4.3122	1	2	0.556831	129.333	0.536913	84.3517	0.99276	0	2	0	1	1	0	1	0	3	1	81.0153
1726	60	154	54.7	23.06	105	63	84	5.13	7.49	0.88	5.1	53.37	1.26	2	8818	6	1.41	0.45	6.01497	2	2	0.545455	77	0.624113	123.826	0.603733	0	1	1	0	0	0	0	0	0	0	99.1874
1727	37	159.5	64.6	25.39	106	63	85	3.13	4.97	1.33	5.6	51.14	0.4	8.6	4875	2	1.08	2.14	3.62667	2	1	0.532915	77.3333	1.23148	142.321	0.578507	0	2	0	0	0	0	1	0	1	0	118.229
1728	28	156.2	48	19.67	111	67	69	1.83	4.05	0.24	5.13	64.02	0.2	4.3	13161	6	1.88	0.98	4.03009	2	1	0.441741	81.6667	0.12766	113.384	0.724208	0	1	0	0	0	0	0	0	0	0	113.525
1729	36	164	54.15	20.13	97	64	74	3.11	5.16	0.47	4.84	63.73	0.2	6.3	12154	5	1.67	1.36	3.63666	2	1	0.45122	75	0.281437	109.006	0.720928	0	1	0	0	0	0	0	0	0	0	107.912
1730	63	154.7	45.25	18.91	128	76	69	5.26	7.95	1.09	5.46	72.75	0.2	6.3	14992	11	1.85	1.53	6.48613	2	2	0.446025	93.3333	0.589189	83.7536	0.822964	0	1	1	0	0	0	0	0	0	0	76.0665
1731	55	166.7	87.8	31.6	167	96	96	3.66	5.87	2.11	5.51	45.62	9.77	7	4407	10	1.07	1.71	20.059	2	2	0.575885	119.667	1.97196	152.639	0.516063	0	2	1	0	1	0	0	1	2	0	108.176
1732	59	173.8	84.6	28.01	154	100	96	3.71	5.35	1.54	5.7	70.17	0.77	10.4	9437	23	0.95	2.63	21.545	1	2	0.552359	118	1.62105	112.157	0.793778	0	4	0	1	1	1	1	0	4	1	98.0939
1733	42	162.5	53.75	20.36	107	59	78	2.27	5	0.49	5.18	44.55	0.2	4.3	6506	4	2.09	0.99	5.43498	2	1	0.48	75	0.23445	164.948	0.503959	0	1	0	0	0	0	0	0	0	0	119.448
1734	41	165.1	56	20.54	100	60	75	2.62	4.14	0.31	5.41	89.99	19.88	2.5	19436	5	1.2	0.6	2.27413	1	1	0.45427	73.3333	0.258333	88.0635	1.01799	0	1	0	0	0	0	0	0	0	0	91.0872
1735	33	172	69.7	23.56	111	71	83	4.19	6.09	1.17	5.58	79.23	0.45	7.6	19374	9	1.01	1.88	4.10653	1	1	0.482558	84.3333	1.15842	107.131	0.896267	0	1	0	0	0	1	0	0	1	0	112.018
1736	74	171	66	22.57	135	59	86	3.3	5.52	0.5	5.59	77.06	0.21	3.2	6142	2	1.7	0.8	2.87854	1	2	0.502924	84.3333	0.294118	95.9446	0.871719	0	1	0	0	1	0	0	0	1	0	84.9498
1737	67	163.1	71.45	26.86	133	85	90	3	4.82	0.62	5.61	53.54	0.2	6.3	5198	6	1.57	1.57	10.2039	2	2	0.551809	101	0.394904	120.929	0.605656	0	2	1	0	1	0	1	0	2	0	94.3294
1738	44	181.8	81.3	24.6	138	93	92	3.94	5.88	1.33	5.47	83.13	0.54	4.2	4838	5	1.41	1.02	9.13601	1	1	0.506051	108	0.943262	95.8961	0.940385	0	1	0	1	1	0	0	0	2	0	98.161
1739	41	143.8	48.7	23.55	105	68	78	2.84	4.92	2.48	4.89	42.5	0.89	5.7	2001	2	1.1	1.24	8.83558	2	1	0.54242	80.3333	2.25455	175.577	0.480769	0	1	0	0	0	0	0	1	1	0	122.169
1740	50	177.2	77.05	24.54	125	78	88	3.1	4.86	1.96	5.2	100.31	1.14	6.7	31767	14	0.9	1.55	3.89587	1	2	0.496614	93.6667	2.17778	74.3337	1.13473	0	1	0	0	0	1	0	1	2	0	74.9888
1741	46	163.5	56.2	21.02	130	77	76	4.13	5.69	1.09	10.08	76.57	4.54	4.1	31328	23	1.25	1.84	6.49004	1	2	0.464832	94.6667	0.872	105.293	0.866176	0	1	0	0	1	0	1	0	2	0	103.686
1742	58	163.5	69.05	25.83	116	77	87	3.26	4.8	0.89	5.25	63.38	18.23	4.4	20393	7	0.86	1.03	3.03437	2	2	0.53211	90	1.03488	100.768	0.716968	0	2	1	0	0	0	0	0	0	0	93.0771
1743	51	150.2	49.4	21.9	117	69	79	2.57	4.07	0.45	5.1	47.09	0.5	3.2	4253	2	1.31	0.73	4.15707	2	2	0.525965	85	0.343511	148.778	0.532692	0	1	1	0	0	0	0	0	0	0	110.103
1744	51	169.2	68.2	23.82	126	87	85	4.05	6.57	2.57	5.71	63.58	0.2	5.2	5812	4	0.99	1.32	6.08396	1	2	0.502364	100	2.59596	130.019	0.719231	0	1	0	0	1	1	1	1	4	1	108.057
1745	46	173.7	77	25.52	112	77	90	3.39	5.97	2.42	5.52	89.03	1.13	6.7	5551	2	1.04	1.64	3.18501	1	2	0.518135	88.6667	2.32692	87.4175	1.00713	0	2	0	1	0	0	0	1	2	0	89.0912
1746	54	166.4	64	23.11	111	69	83	3.14	4.97	0.88	5.28	90.5	0.42	3.1	12454	6	1.28	0.73	4.25887	1	2	0.498798	83	0.6875	83.2448	1.02376	0	1	0	0	0	0	0	0	0	0	82.5715
1747	48	159	67.85	26.84	152	75	84	3.12	5.08	1.41	5.54	55.57	0.34	12.9	6672	22	1.22	3.18	29.1487	2	2	0.528302	100.667	1.15574	122.606	0.62862	0	4	1	0	1	0	0	0	1	0	106.486
1748	42	163.1	62.05	23.33	125	88	83	3.34	4.85	0.58	5.58	75.91	0.45	3.2	7764	2	1.01	0.79	2.27718	1	1	0.50889	100.333	0.574257	108.171	0.85871	0	1	0	0	1	1	0	0	2	0	107.021
1749	45	171.1	72.3	24.7	117	63	84	3.77	6.07	1.56	5.54	96.51	1.06	3.6	2838	2	1.02	0.89	6.22974	1	2	0.490941	81	1.52941	79.4462	1.09174	0	1	0	0	0	1	0	0	1	0	81.3818
1750	43	155.3	60	24.88	120	71	80	2.65	4.36	0.52	5.33	58.69	0.45	7.2	6339	3	1.42	1.71	4.18363	2	1	0.515132	87.3333	0.366197	116.893	0.663914	0	1	0	0	0	0	0	0	0	0	108.328
1751	44	159.6	54.85	21.53	121	72	73	2.98	4.71	1.04	5.73	59.12	0.51	5.5	4923	3	1.37	1.4	5.38696	2	1	0.457393	88.3333	0.759124	115.369	0.668778	0	1	0	0	0	0	1	0	1	0	107.312
1752	45	156	53.55	22	121	81	76	3.42	5.19	0.93	5.52	63.28	5.33	4.9	11494	17	1.38	1.2	13.0746	2	2	0.487179	94.3333	0.673913	105.657	0.715837	0	1	1	0	0	0	0	0	0	0	102.172
1753	45	180.2	81.05	24.96	126	76	90	3.3	5.23	2.13	5.34	104.57	2.96	11.3	27275	5	1.06	2.68	1.62053	1	2	0.499445	92.6667	2.00943	71.9593	1.18292	0	3	0	1	0	0	0	1	2	0	73.8605
1754	32	172.2	71.25	24.03	110	70	88	2.91	4.27	1.99	5.65	76.17	1.89	9.1	17581	7	0.8	2.29	3.51971	1	1	0.511034	83.3333	2.4875	113.088	0.861652	0	1	0	0	0	1	1	1	3	1	114.648
1755	56	168.3	65.25	23.04	116	81	86	4.12	5.77	0.6	4.77	101.31	0.43	3.8	20537	12	1.01	0.81	5.16531	1	2	0.510992	92.6667	0.594059	71.9548	1.14604	0	1	0	0	0	1	0	0	1	0	71.0368
1756	34	162.2	46.6	17.71	106	67	66	2.59	4.33	0.84	4.94	55.45	0.29	3.2	2105	2	1.37	0.7	8.39905	2	1	0.406905	80	0.613139	130.761	0.627262	0	1	0	0	0	0	0	0	0	0	117.575
1757	45	171	73.85	25.26	152	99	91	3.11	5.13	1.78	7.51	90.65	1.28	21.1	15384	7	0.94	7.04	4.02236	1	2	0.532164	116.667	1.89362	85.8308	1.02545	0	4	0	1	1	1	1	1	5	1	87.7845
1758	32	153.2	47.1	20.07	96	62	66	3.29	5.58	0.35	5.01	49.12	3.46	5.3	1382	2	1.88	1.18	12.7931	2	1	0.430809	73.3333	0.18617	153.516	0.555656	0	1	0	0	0	0	0	0	0	0	124.089
1759	41	172.6	55.2	18.53	113	68	71	2.35	4.08	1.04	5.25	66.72	0.2	2	11241	5	0.92	0.47	3.93203	1	1	0.411356	83	1.13043	127.391	0.754751	0	1	0	0	0	1	0	0	1	0	113.646
1760	39	162.2	49.9	18.97	96	61	66	2.03	4.08	0.5	4.88	65.25	0.2	4.7	7327	2	1.38	1.02	2.41299	2	1	0.406905	72.6667	0.362319	104.374	0.738122	0	1	0	0	0	0	0	0	0	0	102.693
1761	43	172.6	66.7	22.39	105	73	87	2.99	5.15	0.49	5.28	77.53	0.71	3.9	14300	10	1.66	0.92	6.18182	1	1	0.504056	83.6667	0.295181	104.945	0.877036	0	1	0	0	0	0	0	0	0	0	105.354
1762	38	168.8	55.55	19.5	115	65	69	2.33	3.83	0.63	5.24	53.86	0.2	4.7	14422	6	1.13	1.09	3.67771	2	1	0.408768	81.6667	0.557522	132.869	0.609276	0	1	0	0	0	0	0	0	0	0	115.416
1763	58	169.5	66.1	23.01	130	73	90	2.41	4.43	2.77	10.02	73.51	1.02	10.1	12508	588	1.02	4.5	415.568	1	2	0.530973	92	2.71569	106.227	0.831561	1	3	0	1	1	1	1	1	5	1	96.9154
1764	60	172.9	78.35	26.21	116	77	92	5.38	7.44	0.94	5.33	64.37	0.2	8.7	11754	24	1.25	2.06	18.05	1	2	0.532099	90	0.752	124.381	0.728167	0	2	0	1	0	0	0	0	1	0	100.923
1765	60	162.8	64.3	24.26	138	76	88	2.87	4.92	0.96	7.25	54.7	0.38	5.2	3447	4	1.38	1.68	10.2582	2	2	0.540541	96.6667	0.695652	120.122	0.618778	0	1	1	0	1	0	1	0	2	0	98.3874
1766	53	162.4	64.3	24.38	142	91	90	4.87	8.4	1.61	6.64	51.01	0.78	9.8	1749	3	2.44	2.89	15.163	1	2	0.554187	108	0.659836	169.46	0.577036	0	3	0	1	1	0	1	0	3	1	116.646
1767	50	163.3	70.7	26.51	114	71	92	4.42	7.28	1.45	5.83	62.61	0.6	9.3	15324	12	1.61	2.41	6.92247	2	2	0.56338	85.3333	0.900621	105.054	0.708258	0	2	1	0	0	0	1	0	1	0	99.9234
1768	59	151.9	48.05	20.82	135	60	78	1.8	3.51	2.68	5.54	32.85	1.09	21.7	5312	20	0.75	5.34	33.2831	2	2	0.513496	85	3.57333	226.048	0.371606	1	3	1	0	1	0	0	1	2	0	117.179
1769	58	167	54	19.36	113	71	74	3.31	5.05	1.17	5.49	78.25	0.2	5.8	14519	4	1.05	1.42	2.43543	1	2	0.443114	85	1.11429	98.3438	0.885181	0	1	0	0	0	0	0	0	0	0	94.4581
1770	56	147.5	63.6	29.23	175	97	94	4.4	6.76	1.29	7.15	43.99	2.91	17.5	4074	25	1.75	5.56	54.2464	2	2	0.637288	123	0.737143	159.134	0.497624	1	4	1	0	1	0	1	0	2	0	108.712
1771	37	158.7	47.6	18.9	86	55	70	4.06	6.71	0.75	5.28	44.11	0.44	9.8	5556	2	1.82	2.3	3.18215	2	1	0.441084	65.3333	0.412088	170.813	0.498982	0	1	0	0	0	0	0	0	0	0	124.123
1772	38	169.8	71.3	24.73	134	88	89	3.65	5.46	1.33	5.09	57.5	4.4	9.2	7826	33	1.12	2.08	37.2757	1	1	0.524146	103.333	1.1875	155.149	0.650452	1	1	0	0	1	0	0	0	1	0	123.382
1773	38	175.9	78.75	25.45	106	72	91	3.54	5.42	1.19	5.89	77.24	0.55	9.4	14395	9	0.75	2.46	5.52692	1	1	0.517339	83.3333	1.58667	107.791	0.873756	0	2	0	1	0	1	1	0	3	1	109.288
1774	62	165.6	84	30.63	110	69	102	3.45	5.77	1.52	5.1	40.38	3.3	8.2	6140	4	0.91	1.86	5.75896	2	2	0.615942	82.6667	1.67033	173.676	0.456787	0	2	1	0	0	0	0	0	0	0	107.203
1775	39	164.6	57.35	21.17	96	54	75	2.94	5.19	1.05	5.9	39.09	0.31	4.8	1715	2	1.38	1.26	10.309	2	1	0.45565	68	0.76087	196.416	0.442195	0	1	0	0	0	0	1	0	1	0	127.354
1776	28	165.1	60.25	22.1	131	84	79	4.22	6.7	2.98	5.25	87.14	0.66	8.9	8200	3	1.37	2.08	3.23415	1	1	0.478498	99.6667	2.17518	98.1048	0.985747	0	1	0	0	1	0	0	1	2	0	103.756
1777	55	157.4	51.6	20.83	108	68	71	3.45	6.18	0.45	5.55	51.53	0.2	2.8	2385	2	1.95	0.69	7.413	2	2	0.45108	81.3333	0.230769	131.335	0.582919	0	1	1	0	0	0	0	0	0	0	103.926
1778	34	174.1	78.7	25.96	125	88	90	3.12	5.78	4.01	4.91	66.97	0.95	6.7	12584	7	0.88	1.46	4.91736	1	1	0.516944	100.333	4.55682	131.126	0.757579	0	2	0	1	1	1	0	1	4	1	119.191
1779	38	164.3	65	24.08	108	70	90	4.02	6.14	0.9	5.17	36.89	1.47	5.5	4598	7	1.42	1.26	13.458	2	1	0.547778	82.6667	0.633803	211.954	0.417308	0	1	0	0	0	0	0	0	0	0	130.72
1780	54	155	64.5	26.85	165	87	85	4.02	5.87	0.86	6.46	56.17	0.74	6.1	6279	7	1.25	1.75	9.85507	2	2	0.548387	113	0.688	118.468	0.635407	0	2	1	0	1	0	1	0	2	0	101.731
1781	42	162	52.7	20.08	101	62	73	1.95	3.5	0.75	5.51	48.9	1.45	5.8	3975	4	0.99	1.42	8.8956	2	1	0.450617	75	0.757576	147.034	0.553167	0	1	0	0	0	0	0	0	0	0	115.843
1782	60	155.5	57.9	23.95	127	82	79	2.96	5.15	0.91	6.12	59.61	11.08	4.7	2826	2	1.31	1.28	6.25619	2	2	0.508039	97	0.694656	108.032	0.674321	0	1	1	0	0	0	1	0	1	0	95.6439
1783	40	170.1	72.75	25.14	122	82	90	2.34	3.92	0.49	5.17	87.51	3.5	3.3	19409	26	1.12	0.76	11.8419	1	1	0.529101	95.3333	0.4375	91.5571	0.989932	0	2	0	1	0	0	0	0	1	0	94.8814
1784	33	174	76	25.1	125	69	88	4.02	6.08	1.74	5.34	90.9	0.28	8.7	20844	8	1.2	2.06	3.39282	1	1	0.505747	87.6667	1.45	90.4229	1.02828	0	2	0	0	0	0	0	1	1	0	95.1876
1785	63	163.9	72	26.8	120	84	91	1.63	3.91	3.31	6.13	65	0.21	7.8	10947	8	0.71	2.13	6.46022	1	2	0.555217	96	4.66197	121.827	0.735294	0	2	0	1	0	1	1	1	4	1	98.4238
1786	65	154.7	58.6	24.49	145	66	83	3.73	6.4	1.73	5.64	54.27	3	5.5	4628	2	1.29	1.38	3.82022	2	2	0.536522	92.3333	1.34109	119.572	0.613914	0	1	1	0	1	0	1	1	3	1	95.2387
1787	48	167	61.9	22.2	109	77	81	4.7	6.52	0.93	5.84	73.66	0.81	4.5	17037	46	1.21	1.17	23.8681	1	2	0.48503	87.6667	0.768595	109.611	0.833258	0	1	0	0	0	0	1	0	1	0	103.881
1788	37	163	68.2	25.67	157	108	85	4.09	6.64	3.15	5.58	81.08	1.28	4.8	3119	3	1.25	1.19	8.50273	1	1	0.521472	124.333	2.52	102.012	0.917195	0	2	0	0	1	0	0	1	2	0	106.269
1789	48	176.3	83.45	26.85	113	74	97	2.83	4.87	1.41	6.1	78.99	1.88	9.8	9231	5	1.19	2.66	4.78821	1	2	0.550199	87	1.18487	100.557	0.893552	0	4	0	1	0	0	1	0	2	0	100.941
1790	46	157.3	53.3	21.54	105	60	77	3.38	5.47	2.24	5.33	47.4	2.08	7.8	5121	6	1.09	1.85	10.3574	2	2	0.48951	75	2.05505	150.329	0.536199	0	1	1	0	0	0	0	1	1	0	113.793
1791	47	173.1	63.35	21.14	117	79	78.5	3.52	5.09	1.03	5.3	55.31	0.42	5.4	25987	85	0.91	1.27	28.9145	1	2	0.453495	91.6667	1.13187	156.688	0.625679	0	1	0	0	0	1	0	0	1	0	117.687
1792	72	151.8	56.35	24.45	184	84	88	3.74	5.4	1.08	5.72	40.82	1.65	2.9	5562	17	0.97	0.74	27.0191	2	2	0.57971	117.333	1.1134	166.843	0.461765	0	1	1	0	1	0	1	0	2	0	99.5752
1793	60	159.1	68.2	26.94	132	79	88	5.64	7.88	2.23	5.96	42.79	6.34	6.6	4246	11	1.05	1.75	22.9016	2	2	0.553111	96.6667	2.12381	162.638	0.48405	0	2	1	0	1	0	1	1	3	1	106.666
1794	38	155.6	51.2	21.15	105	67	70	4.91	7.08	0.72	5.15	41.23	0.67	5.1	11666	8	1.46	1.17	6.06206	2	1	0.449871	79.6667	0.493151	184.771	0.466403	0	1	0	0	0	0	0	0	0	0	126.023
1795	42	162.4	56.15	21.29	108	72	69	2.67	4.72	0.62	5.23	49.56	0.2	5.8	3905	2	1.43	1.35	4.52753	2	1	0.424877	84	0.433566	144.622	0.560633	0	1	0	0	0	0	0	0	0	0	115.333
1796	45	162.9	63.8	24.04	128	80	87	4.03	5.81	1.23	5.51	69.23	19.88	6.8	28138	22	0.99	1.67	6.91165	1	2	0.53407	96	1.24242	119.705	0.783145	0	1	0	0	0	1	0	0	1	0	108.833
1797	44	152	45.45	19.67	98	66	65	2.18	4.26	0.78	5.27	46.39	0.2	3.2	9160	5	1.31	0.75	4.82533	2	1	0.427632	76.6667	0.59542	155.611	0.524774	0	1	0	0	0	0	0	0	0	0	116.224
1798	52	172.5	75.8	25.47	99	69	96	3.71	5.58	1.99	5.64	81.46	2.47	6.9	11462	2	0.99	1.73	1.54249	1	2	0.556522	79	2.0101	95.4311	0.921493	0	2	0	1	0	1	1	1	4	1	95.1017
1799	41	175	75.35	24.6	137	96	80.5	3.42	5.25	1.34	4.99	56.88	0.46	5.2	5018	2	1.04	1.15	3.52332	1	1	0.46	109.667	1.28846	155.114	0.643439	0	1	0	0	1	0	0	0	1	0	121.349
1800	44	163.5	62.35	23.32	102	68	72	3.3	5.12	1.77	5.44	43.08	0.38	6.5	9027	8	1	1.57	7.83427	2	1	0.440367	79.3333	1.77	170.496	0.48733	0	1	0	0	0	0	0	1	1	0	119.089
1801	37	175.2	68.5	22.32	109	80	85	3.29	6.37	2.99	5.43	79.66	3.18	5.6	13605	7	0.94	1.35	4.54833	1	1	0.48516	89.6667	3.18085	104.261	0.901131	0	1	0	0	0	1	0	1	2	0	108.563
1802	54	157.9	62	24.87	135	80	77	2.88	5.93	3.38	10.9	36.65	0.31	7.9	8230	3	1.41	3.83	3.22236	2	2	0.48765	98.3333	2.39716	200.642	0.414593	0	3	1	0	1	0	1	1	3	1	117.074
1803	36	169.3	61.65	21.51	100	64	83.5	2.37	4.57	1.12	5.85	48.24	0.76	6.9	2916	2	1.33	1.79	6.0631	2	1	0.493207	76	0.842105	153.704	0.545701	0	1	0	0	0	0	1	0	1	0	121.371
1804	41	166	69.65	25.28	102	69	90.5	3.37	5.47	2.4	5.68	63.63	0.96	7.1	8976	4	1.1	1.79	3.93939	1	1	0.545181	80	2.18182	135.068	0.719796	0	2	0	1	0	0	1	1	3	1	115.883
1805	32	178.8	86.5	27.06	125	75	99	4.13	6.26	1.62	5.6	73.28	9.9	15.3	15364	3	1.07	3.81	1.72611	1	1	0.553691	91.6667	1.51402	118.617	0.828959	0	4	0	1	0	0	1	0	2	0	116.485
1806	28	167.6	66.35	23.62	135	79	80	2.6	3.97	1.66	5.49	74.24	1.19	8.1	7220	2	0.72	1.98	2.44875	1	1	0.477327	97.6667	2.30556	119.551	0.839819	0	1	0	0	1	1	0	0	2	0	119.166
1807	36	173.5	77	25.58	112	76	89	3.13	4.9	1.35	5.44	69.86	0.81	15.2	11979	6	1.03	3.68	4.42775	1	1	0.512968	88	1.31068	123.198	0.790271	0	4	0	0	0	0	0	0	0	0	115.505
1808	66	163.5	64.8	24.24	156	93	96	3.21	5.97	2.65	5.36	106.3	1.26	4.4	10558	5	0.99	1.05	4.1864	1	2	0.587156	114	2.67677	65.8445	1.20249	0	1	0	1	1	1	0	1	4	1	62.4785
1809	64	164.4	78.75	29.14	177	96	99	3	6.07	3.34	10.52	67.02	0.33	4.8	11981	5	0.98	2.24	3.68917	1	2	0.60219	123	3.40816	116.982	0.758145	0	2	0	1	1	1	1	1	5	1	96.5132
1810	58	161.1	67.6	26.05	123	72	82	2.62	4.34	0.57	6.38	37.94	1.23	6.1	3991	2	1.2	1.73	4.42997	2	2	0.509001	89	0.475	189.814	0.429186	0	2	1	0	0	0	1	0	1	0	112.542
1811	35	183	104.5	31.2	132	72	104	2.06	4.49	3.43	6.16	58.36	0.48	12.9	11982	5	0.9	3.53	3.68887	1	1	0.568306	92	3.81111	154.592	0.660181	0	4	0	1	1	1	1	1	5	1	125.243
1812	36	169.7	81.35	28.25	125	75	95	2.07	6.14	6.89	16.33	86.34	1.27	4.7	13882	36	0.99	3.41	22.9247	1	1	0.559811	91.6667	6.9596	94.8629	0.976697	0	4	0	1	0	1	1	1	4	1	99.1863
1813	32	158.7	46.1	18.3	110	72	65	4.21	6.1	0.63	4.31	84.97	0.2	2.8	28093	10	1.29	0.54	3.14669	1	1	0.409578	84.6667	0.488372	98.8154	0.961199	0	1	0	0	0	0	0	0	0	0	104.005
1814	31	154.4	50.4	21.14	93	59	79	2.94	4.7	0.87	4.98	38.07	0.4	5.8	16095	26	1.25	1.28	14.2802	2	1	0.511658	70.3333	0.696	211.443	0.430656	0	1	0	0	0	0	0	0	0	0	135.893
1815	25	163.4	55.85	20.92	110	73	73	2.92	4.6	0.59	4.62	43.91	0.79	6.4	14119	10	1.29	1.31	6.26107	2	1	0.446756	85.3333	0.457364	184.261	0.496719	0	1	0	0	0	0	0	0	0	0	135.242
1816	26	172.3	57.55	19.39	122	68	73	2.03	3.83	0.47	4.93	90.89	0.2	3.9	18413	6	1.44	0.85	2.88057	1	1	0.42368	86	0.326389	94.3781	1.02817	0	1	0	0	0	0	0	0	0	0	99.9985
1817	54	157.5	65.9	26.57	160	100	88	1.8	3.53	0.66	5.14	54.37	1.72	7.8	8822	4	1.16	1.78	4.00816	2	2	0.55873	120	0.568966	123.326	0.615045	0	2	1	0	1	0	0	0	1	0	102.827
1818	29	153.3	54.55	23.21	105	70	73	2.68	4.23	0.35	5.11	43.24	0.2	4.7	11794	6	1.18	1.07	4.4972	2	1	0.47619	81.6667	0.29661	182.867	0.48914	0	1	0	0	0	0	0	0	0	0	132.161
1819	30	181.5	87.95	26.7	125	82	96	2.33	5.22	6.33	5.03	75.73	4.01	19.9	12290	11	0.82	4.45	7.91212	1	1	0.528926	96.3333	7.71951	115.223	0.856674	0	4	0	1	0	1	0	1	3	1	116.548
1820	44	156	59.7	24.53	111	71	82	2.59	4.75	1.05	5.81	58.04	1.05	5	3670	2	1.51	1.29	4.81744	2	1	0.525641	84.3333	0.695364	118.024	0.656561	0	1	0	0	0	0	1	0	1	0	107.965
1821	42	163.6	65.3	24.4	139	99	81	2.74	5.03	0.76	5.1	70.43	0.81	2.8	8932	5	1.61	0.63	4.9485	1	1	0.49511	112.333	0.47205	118.649	0.796719	0	1	0	0	1	0	0	0	1	0	110.368
1822	39	160.4	54.7	21.26	118	82	78	2.2	4.12	1.45	5.21	46.27	0.76	4.6	8646	4	1.29	1.07	4.08975	2	1	0.486284	94	1.12403	159.517	0.523416	0	1	0	0	0	0	0	0	0	0	120.481
1823	37	159.4	49.15	19.34	102	70	64	2.98	5.37	0.67	5.18	70.17	0.34	3.6	8433	14	1.89	0.83	14.6757	2	1	0.401506	80.6667	0.354497	96.3226	0.793778	0	1	0	0	0	0	0	0	0	0	95.3832
1824	33	153.6	63.1	26.75	108	65	89	3.26	5.31	1.69	4.98	66.26	0.52	4.7	3080	5	1.15	1.04	14.3506	1	1	0.579427	79.3333	1.46957	133.574	0.749548	0	2	0	0	0	0	0	0	0	0	120.558
1825	52	156.9	60.15	24.43	135	70	86	3.92	6.64	2.2	14.54	57.61	1.5	3.5	12629	209	1.5	2.26	146.295	2	2	0.54812	91.6667	1.46667	115.603	0.651697	1	1	1	0	1	0	1	1	3	1	102.315
1826	54	166	65.55	23.79	118	69	81	1.7	3.62	0.82	5.36	68.91	0.49	5.2	17330	9	1.4	1.24	4.59088	1	2	0.487952	85.3333	0.585714	116.526	0.779525	0	1	0	0	0	0	0	0	0	0	102.36
1827	64	173.8	101.6	33.64	133	98	112	2	3.98	2.58	5.5	67.75	0.52	11.8	17971	11	0.91	2.88	5.41094	1	2	0.644419	109.667	2.83516	115.428	0.766403	0	4	0	1	1	1	0	1	4	1	96.0844
1828	40	166.6	66.55	23.98	120	67	88	1.65	4.84	4.91	5.61	53.09	1.12	4.2	4507	2	1.02	1.05	3.92279	1	1	0.528211	84.6667	4.81373	169.639	0.600566	0	1	0	0	0	1	1	1	3	1	125.717
1830	54	168	66.55	23.58	118	57	90	3.72	5.52	1.23	5.36	46.59	1.53	3.2	7288	6	0.95	0.76	7.27772	2	2	0.535714	77.3333	1.29474	149.216	0.527036	0	1	1	0	0	0	0	0	0	0	108.187
1831	49	165.9	70.05	25.45	151	95	92	3.21	5.56	1.42	5.55	69	0.91	5.5	12324	5	1.4	1.36	3.5865	1	2	0.554551	113.667	1.01429	118.379	0.780543	0	2	0	1	1	0	0	0	2	0	105.962
1832	72	164	69.2	25.73	156	89	74	4.31	6.29	1.9	5.54	88.97	0.96	10.9	4096	7	1.05	2.68	15.1074	1	2	0.45122	111.333	1.80952	80.7479	1.00645	0	4	0	0	1	0	0	1	2	0	74.2796
1833	46	173.1	68.95	23.01	116	64	85	3.02	4.93	0.8	5.41	85.38	0.67	5.5	16242	4	1.42	1.32	2.17707	1	2	0.491046	81.3333	0.56338	92.052	0.965837	0	1	0	0	0	0	0	0	0	0	93.7163
1834	42	170.7	70.85	24.31	143	94	82	4.37	6.95	0.7	5.69	82.95	0.34	6.6	9842	2	1.91	1.67	1.79638	1	1	0.480375	110.333	0.366492	96.957	0.938348	0	1	0	0	1	0	1	0	2	0	99.811
1835	38	170.5	64.5	22.19	112	73	79	2.32	4.33	0.87	5.7	88.92	1.12	3.6	20063	5	1.49	0.91	2.20306	1	1	0.463343	86	0.583893	90.5969	1.00588	0	1	0	0	0	0	1	0	1	0	94.3822
1836	62	168.1	92.85	32.86	139	87	102	3.33	5.8	2.39	14.99	75.4	1.79	6.5	13758	10	1.14	4.33	6.42535	1	2	0.606782	104.333	2.09649	101.729	0.852941	0	4	0	1	1	0	1	1	4	1	93.2521
1837	39	166.8	71.1	25.56	120	79	86	3.92	5.93	1.7	6.26	86.71	0.79	6.1	7535	2	1.02	1.7	2.34638	1	1	0.515588	92.6667	1.66667	93.0213	0.980882	0	2	0	0	0	1	1	1	3	1	96.6171
1838	52	175.6	76.8	24.91	139	89	93	3.94	5.9	1.46	5.88	71.55	5.12	12.6	19412	26	1.32	3.29	11.8401	1	2	0.529613	105.667	1.10606	111.997	0.809389	0	3	0	1	1	0	1	0	3	1	102.217
1839	38	166.5	71.65	25.85	131	81	93	4.92	6.75	2.3	6.09	100.88	1.56	6.2	16280	4	1.1	1.68	2.17199	1	1	0.558559	97.6667	2.09091	77.5324	1.14118	0	2	0	1	1	0	1	1	4	1	81.0271
1840	29	178	59.35	18.73	134	79	73	3.33	5.59	0.59	5.17	66.86	0.2	4.7	18926	9	1.77	1.08	4.20374	1	1	0.410112	97.3333	0.333333	135.187	0.756335	0	1	0	0	1	0	0	0	1	0	123.535
1841	49	180.5	81.4	24.98	110	73	94	2.52	4.39	1.34	5.35	65.83	0.45	8	6602	2	0.94	1.9	2.67798	1	2	0.520776	85.3333	1.42553	125.453	0.744683	0	1	0	1	0	1	0	0	2	0	108.03
1842	48	164.3	61.85	22.91	121	74	73	3.14	5.15	0.66	5.7	51.41	0.24	6.5	3801	2	1.51	1.65	4.65141	2	2	0.444309	89.6667	0.437086	134.962	0.581561	0	1	1	0	0	0	1	0	1	0	109.248
1843	31	154.8	67.45	28.15	107	73	86	3.56	5.15	1.02	4.58	45.73	3.45	8.8	9341	3	1.12	1.79	2.8391	2	1	0.555556	84.3333	0.910714	168.634	0.517308	0	2	0	0	0	0	0	0	0	0	127.939
1844	68	156	69	28.35	142	83	89	2.63	4.61	0.43	7.79	33.26	0.2	8.1	3629	3	1.5	2.8	7.3078	2	2	0.570513	102.667	0.286667	217.028	0.376244	0	4	1	0	1	0	1	0	2	0	109.552
1845	50	169.3	73.35	25.59	152	108	94	1.78	4.38	3.81	5.5	87.12	1	11.2	14243	10	0.92	2.74	6.20656	1	2	0.555227	122.667	4.1413	88.4584	0.98552	0	4	0	1	1	1	0	1	4	1	88.924
1846	48	161.1	73.25	28.22	123	76	87	3.31	5.63	1.67	6.49	50.98	5.56	8.6	5850	2	1.4	2.48	3.02222	2	2	0.540037	91.6667	1.19286	136.368	0.576697	0	2	1	0	0	0	1	0	1	0	109.55
1847	42	167	66.55	23.86	124	83	88	2.03	3.91	0.6	5.05	66.41	2.21	9.8	2578	2	1.36	2.2	6.85803	1	1	0.526946	96.6667	0.441176	127.574	0.751244	0	1	0	0	0	0	0	0	0	0	113.067
1848	40	170.4	86.65	29.84	148	87	99	2.65	5.52	3.54	4.84	83.55	1.56	6.7	22789	10	1.04	1.44	3.87906	1	1	0.580986	107.333	3.40385	96.9414	0.945136	0	2	0	1	1	0	0	1	3	1	100.345
1849	32	157.6	49.25	19.83	107	69	67	3.27	4.94	1.78	5.29	52.83	0.2	6.1	13222	4	1.12	1.43	2.67433	2	1	0.425127	81.6667	1.58929	140.324	0.597624	0	1	0	0	0	0	0	1	1	0	121.152
1850	60	161.6	70.8	27.11	128	69	88	3.52	5.37	1.25	5.53	44.76	1.81	9.5	4012	3	1.29	2.33	6.61017	2	2	0.544554	88.6667	0.968992	153.851	0.506335	0	2	1	0	0	0	0	0	0	0	105.098
1851	43	177.5	86.25	27.38	139	94	97	1.86	4.98	6.54	5.57	66.69	0.64	6.4	10699	10	0.89	1.58	8.26245	1	1	0.546479	109	7.34831	126.38	0.754412	0	2	0	1	1	1	0	1	4	1	112.081
1852	45	162.4	56.55	21.44	99	67	75	2.71	4.84	0.49	4.98	82.82	0.2	4.4	13318	3	1.21	0.97	1.99129	1	2	0.461823	77.6667	0.404959	95.9525	0.936878	0	1	0	0	0	0	0	0	0	0	97.9151
1853	41	158.3	78.5	31.33	114	69	88	3.35	5.63	0.89	5.34	45.42	2.97	5.4	10970	5	1.31	1.28	4.02917	2	1	0.555907	84	0.679389	161.754	0.513801	0	2	0	0	0	0	0	0	0	0	119.527
1854	61	169.7	78.15	27.14	124	82	98	2.45	4.3	1.65	6.16	84.88	0.7	9.3	19409	5	1.02	2.55	2.27729	1	2	0.57749	96	1.61765	88.1536	0.960181	0	4	0	1	0	1	1	0	3	1	84.9449
1855	33	162.9	67.65	25.49	162	111	82	4.37	6.47	1.93	5.47	52.22	1.37	12.7	27365	91	1.12	3.09	29.3967	2	1	0.503376	128	1.72321	141.567	0.590724	0	4	0	0	1	0	0	1	2	0	120.765
1856	62	165	60.35	22.17	129	83	80	1.22	5.4	7.34	6.04	76.93	0.55	4.8	1735	2	0.98	1.29	10.1902	1	2	0.484848	98.3333	7.4898	99.2384	0.870249	0	1	0	0	0	1	1	1	3	1	92.4853
1857	62	156	49.5	20.34	170	89	76	4.01	6.46	1.7	5.61	49.59	0.62	4.6	2187	9	1.29	1.15	36.3786	2	2	0.487179	116	1.31783	134.782	0.560973	1	1	1	0	1	0	1	1	3	1	100.196
1858	62	176.2	72.9	23.48	123	84	91	3.64	6.79	1.13	7.08	72.46	0.3	4.9	6518	6	2.31	1.54	8.13747	1	2	0.516459	97	0.489177	106.847	0.819683	0	1	0	1	0	0	1	0	2	0	94.7889
1859	30	172.4	83.55	28.11	129	83	91	3.36	5.3	2.28	5.12	65.71	1.42	8.3	15876	31	0.94	1.89	17.2613	1	1	0.527842	98.3333	2.42553	137.277	0.743326	0	2	0	1	0	1	0	1	3	1	123.548
1860	30	160.2	56.05	21.84	111	68	75	2.63	4.33	0.59	5.19	45.25	0.27	5.3	10825	7	1.32	1.22	5.7164	2	1	0.468165	82.3333	0.44697	171.85	0.511878	0	1	0	0	0	0	0	0	0	0	129.289
1861	32	167.3	76.15	27.21	115	75	87	4.48	6.41	1.6	5.72	88.87	0.99	16.9	9693	4	1.26	4.3	3.64799	1	1	0.520024	88.3333	1.26984	93.492	1.00532	0	4	0	0	0	0	1	0	1	0	98.5122
1862	30	163.5	54.35	20.33	112	69	69	3.4	5.77	0.45	4.96	60.58	2.39	5.8	13180	6	1.86	1.28	4.02428	2	1	0.422018	83.3333	0.241935	119.891	0.685294	0	1	0	0	0	0	0	0	0	0	117.456
1863	36	160.8	60.85	23.53	100	65	83	4.17	5.86	0.94	5.78	98.8	3.77	5.8	11633	3	1.17	1.49	2.27972	1	1	0.516169	76.6667	0.803419	80.3252	1.11765	0	1	0	0	0	0	1	0	1	0	84.2696
1864	36	163.1	56.05	21.07	118	80	72	2.13	4.04	0.67	4.98	80.27	1.2	4.1	19568	8	1.31	0.91	3.61406	1	1	0.441447	92.6667	0.51145	103.792	0.908032	0	1	0	0	0	0	0	0	0	0	108.325
1865	35	154.2	58	24.39	105	65	77	2.46	4.27	0.7	5.39	72.06	0.22	4.2	13146	4	1.39	1.01	2.68979	2	1	0.499351	78.3333	0.503597	94.1465	0.815158	0	1	0	0	0	0	0	0	0	0	93.6738
1866	39	153.1	62.1	26.49	108	68	87	3	4.94	0.85	5.04	54.23	0.39	6.5	3354	5	1.39	1.46	13.1783	2	1	0.568256	81.3333	0.611511	131.14	0.613462	0	2	0	0	0	0	0	0	0	0	114.351
1867	35	152.2	47.95	20.7	96	63	65	3.57	5.59	0.47	5.37	54.36	0.2	3.6	7907	4	1.76	0.86	4.47199	2	1	0.42707	74	0.267045	133.31	0.614932	0	1	0	0	0	0	0	0	0	0	117.517
1868	39	165.1	67.55	24.78	120	73	86	3.18	4.54	1.32	5.31	73.44	0.39	4.8	6309	2	0.74	1.13	2.80235	1	1	0.520896	88.6667	1.78378	114.182	0.830769	0	1	0	0	0	1	0	0	1	0	110.797
1869	47	168.7	67.55	23.74	114	81	89	6.28	7.95	1.28	5.22	73.74	1.12	7.1	15575	5	1.23	1.65	2.83788	1	2	0.527564	92	1.04065	109.878	0.834163	0	1	0	0	0	0	0	0	0	0	104.567
1870	49	162	66.9	25.49	156	78	83.5	3.76	5.81	0.86	5.03	52.02	1.21	6.6	3656	18	1.36	1.48	43.523	2	2	0.515432	104	0.632353	132.522	0.588462	1	2	1	0	1	0	0	0	1	0	108.063
1871	39	167	66.4	23.81	112	77	69	4.42	5.91	1.14	5.5	73.33	1.28	5	22124	6	0.94	1.22	2.3974	1	1	0.413174	88.6667	1.21277	114.394	0.829525	0	1	0	0	0	1	0	0	1	0	110.865
1872	55	164.4	63.9	23.64	143	79	88	4.74	6.91	1.85	6.17	95.54	1.11	4.3	6549	5	1.22	1.18	6.74912	1	2	0.53528	100.333	1.51639	77.6045	1.08077	0	1	0	0	1	0	1	1	3	1	76.7934
1873	44	150.3	56.05	24.81	114	83	78	3.07	4.73	1.35	5.67	48.26	3.71	7.2	4470	5	0.83	1.81	9.88814	2	1	0.518962	93.3333	1.62651	148.205	0.545928	0	1	0	0	0	0	1	0	1	0	114.723
1874	68	145.4	47.8	22.61	147	76	82	4.09	5.96	1.04	5.5	69.98	0.39	5.9	7142	3	1.61	1.44	3.71325	2	2	0.563961	99.6667	0.645963	86.6703	0.791629	0	1	1	0	1	0	0	0	1	0	76.9701
1875	52	153.5	58.75	24.93	129	72	78	2.58	4.96	0.63	5.14	64.88	0.49	2	2250	2	1.74	0.46	7.85778	2	2	0.508143	91	0.362069	99.8339	0.733937	0	1	1	0	0	0	0	0	0	0	94.3769
1876	37	170.9	73.95	25.32	111	65	84	3.43	5.36	1.57	5.41	64.31	1.71	6.8	19185	5	1.32	1.64	2.30388	1	1	0.491516	80.3333	1.18939	135.78	0.727489	0	2	0	0	0	0	0	0	0	0	118.665
1877	33	162.5	55.3	20.94	108	63	75	2.18	4.61	0.76	5.15	62.2	0.31	11.1	18447	6	1.84	2.54	2.87526	2	1	0.461538	78	0.413043	114.087	0.70362	0	3	0	0	0	0	0	0	0	0	113.496
1878	56	164.8	69.8	25.7	108	73	89	4.26	6.01	0.78	5.8	66.98	1.16	8.4	7721	2	1.32	2.17	2.28986	2	2	0.540049	84.6667	0.590909	94.7208	0.757692	0	2	1	0	0	0	1	0	1	0	88.2952
1879	67	152	51.4	22.25	168	88	84	3.93	5.82	0.75	5.31	47.88	0.56	5	2853	3	1.53	1.18	9.29548	2	2	0.552632	114.667	0.490196	138.806	0.541629	0	1	1	0	1	0	0	0	1	0	97.8614
1880	70	165.3	56.15	20.55	123	52	73	3.75	5.61	0.89	5.92	79.43	1.57	4.3	9766	64	1.26	1.13	57.9316	1	2	0.441621	75.6667	0.706349	93.3483	0.898529	1	1	0	0	0	0	1	0	1	0	86.2896
1882	37	168.3	77.45	27.34	130	94	93	5.59	7.65	1.55	5.6	62.48	5.12	7.4	8247	4	1.12	1.84	4.28762	1	1	0.552585	106	1.38393	140.704	0.706787	0	2	0	1	1	0	1	0	3	1	120.082
1883	41	156.7	66.8	27.2	128	84	88.5	3.88	6.15	1.8	5.65	88.19	0.98	10.4	5070	4	1.21	2.61	6.97436	1	1	0.564773	98.6667	1.4876	90.2868	0.997624	0	4	0	0	0	0	1	1	2	0	93.3397
1884	27	163.8	53.25	19.85	101	67	71	2.45	3.76	0.52	4.92	54.37	1.52	2.9	16576	18	0.9	0.63	9.59942	2	1	0.433455	78.3333	0.577778	139.617	0.615045	0	1	0	0	0	0	0	0	0	0	124.302
1885	43	163.1	57.95	21.78	91	59	72	2.53	4.16	0.57	4.57	48.68	1.91	1.3	16868	5	1.16	0.26	2.62035	2	1	0.441447	69.6667	0.491379	147.233	0.550679	0	1	0	0	0	0	0	0	0	0	115.202
1886	30	171.2	78	26.61	107	62	93	3.69	5.73	2.08	5.16	80.47	3.26	11.3	15324	4	1.19	2.59	2.30749	1	1	0.543224	77	1.7479	106.906	0.910294	0	4	0	1	0	0	0	1	2	0	112.648
1887	40	162.9	63.75	24.02	98	67	84	2.67	4.14	1.51	5.4	76.47	0.6	5.5	22062	6	0.94	1.32	2.40413	1	1	0.515654	77.3333	1.60638	108.134	0.865045	0	1	0	0	0	1	0	0	1	0	108.208
1888	42	164.2	56.95	21.12	140	79	79	2.96	4.55	0.5	5.74	52.03	0.76	4.8	1123	2	1.06	1.22	15.7435	2	1	0.481121	99.3333	0.471698	136.197	0.588575	0	1	0	0	1	0	1	0	2	0	113.502
1889	54	174	79.7	26.32	138	71	90	4.36	6.27	1.34	5.85	76.88	0.54	8.5	15057	6	1.25	2.21	3.52261	1	2	0.517241	93.3333	1.072	101.805	0.869683	0	2	0	1	1	0	1	0	3	1	97.8577
1890	38	157.7	55.4	22.28	101	57	82	3.83	6.08	1.45	5.16	67.43	0.58	4	6721	2	1.41	0.92	2.63056	2	1	0.519975	71.6667	1.02837	100.693	0.762783	0	1	0	0	0	0	0	0	0	0	99.3882
1891	52	158.2	71.35	28.51	128	74	93	3.01	5.04	1.75	5.63	53.47	0.46	12.9	10356	35	0.92	3.23	29.8764	2	2	0.587863	92	1.90217	126.746	0.604864	0	4	1	0	0	0	1	1	2	0	104.856
1892	59	163.5	60.25	22.54	116	72	82	4.16	6.21	1.29	5.14	80.87	0.68	5.1	13193	36	1.14	1.17	24.1219	1	2	0.501529	86.6667	1.13158	94.1386	0.914819	0	1	0	0	0	0	0	0	0	0	91.3376
1894	50	162	63.25	24.1	88	55	82	3.25	5.16	1.1	5.5	50.92	0.26	7.5	9014	5	1.38	1.83	4.90348	2	2	0.506173	66	0.797101	135.572	0.576018	0	1	1	0	0	0	0	0	0	0	108.063
1895	28	159	51.3	20.29	103	59	77	1.98	3.66	0.7	4.91	54.09	0.2	8.3	16863	6	1.14	1.81	3.14535	2	1	0.484277	73.6667	0.614035	139.598	0.611878	0	1	0	0	0	0	0	0	0	0	123.642
1896	46	154.5	61	25.55	106	63	83	2.76	4.53	0.92	5.34	66	0.4	14.8	7860	6	1.25	3.51	6.74809	2	2	0.537217	77.3333	0.736	99.9163	0.746606	0	4	1	0	0	0	0	0	0	0	96.4237
1897	43	160.2	63.5	24.74	115	72	87	2.51	4.23	0.48	5.43	47.51	0.23	5.1	10116	4	1.16	1.23	3.49545	2	1	0.543071	86.3333	0.413793	151.72	0.537443	0	1	0	0	0	0	0	0	0	0	116.128
1898	39	162.1	64.25	24.45	159	103	84	2.07	4.07	0.68	6.06	79.88	0.44	3.6	4178	2	1.44	0.97	4.23169	1	1	0.518199	121.667	0.472222	102.932	0.90362	0	1	0	0	1	0	1	0	2	0	106.692
1899	33	166	77.5	28.12	126	65	99	4.74	6.82	1.93	4.72	78.88	1.09	5.7	20293	7	1.26	1.2	3.04933	1	1	0.596386	85.3333	1.53175	107.718	0.892308	0	2	0	1	0	0	0	1	2	0	112.222
1900	55	155.1	60.3	25.07	131	59	90	3.42	6.09	3.91	5.65	52.3	2.24	15.7	11185	8	0.94	3.94	6.32275	2	2	0.580271	83	4.15957	128.953	0.591629	0	4	1	0	1	0	1	1	3	1	103.42
1901	37	167.2	69.1	24.72	121	72	86	3.52	5.21	1.31	5.06	99.39	1.16	8.2	14348	7	0.88	1.84	4.3128	1	1	0.514354	88.3333	1.48864	79.3471	1.12432	0	1	0	0	0	1	0	0	1	0	83.0795
1902	75	156	58.8	24.16	148	86	92	3.95	5.69	1.94	5.72	72.74	1.39	4.9	4139	24	1.02	1.25	51.2588	1	2	0.589744	106.667	1.90196	102.777	0.822851	1	1	0	1	1	1	1	1	5	1	86.3793
1903	73	147.1	58.35	26.97	150	68	84	2.79	4.98	0.76	7.85	58.9	2.12	7.4	5580	19	1.54	2.58	30.1004	2	2	0.57104	95.3333	0.493506	105.86	0.66629	1	4	1	0	1	0	1	0	2	0	87.6415
1904	47	157.2	64.2	25.98	111	60	81	3.3	4.81	1.26	5.34	59.32	2.72	9	6615	4	1.08	2.14	5.34543	2	2	0.515267	77	1.16667	113.541	0.671041	0	2	1	0	0	0	0	0	0	0	104.958
1905	49	166.9	67.9	24.38	95	65	87	3.82	5.5	2.03	5.65	82.23	4.09	6	20211	5	0.86	1.51	2.18693	1	2	0.52127	75	2.36047	95.3384	0.930204	0	1	0	0	0	1	1	1	3	1	96.0286
1906	62	164.3	49.8	18.45	97	60	70	3.81	6.19	0.75	4.94	59.19	0.73	1.3	3754	2	1.62	0.29	4.70964	1	2	0.42605	72.3333	0.462963	137.141	0.66957	0	1	0	0	0	0	0	0	0	0	103.006
1907	61	150.5	47.85	21.13	113	63	80	4.57	6.65	0.36	5.79	48.09	0.54	3.2	3322	2	1.54	0.82	5.3221	2	2	0.531561	79.6667	0.233766	140.397	0.544005	0	1	1	0	0	0	1	0	1	0	101.927
1908	50	155.7	53.35	22.01	166	92	71	3.7	5.94	0.75	5.06	53.93	0.32	4.1	3832	9	1.74	0.92	20.762	2	2	0.456005	116.667	0.431034	126.297	0.610068	0	1	1	0	1	0	0	0	1	0	106.041
1909	57	157.1	59.2	23.99	183	93	88	3.78	6.06	0.75	5.66	47.77	0.38	7.6	3695	9	1.67	1.91	21.5318	2	2	0.560153	123	0.449102	143.287	0.540385	0	1	1	0	1	0	1	0	2	0	105.062
1910	54	159.6	62.7	24.62	141	86	85	5.23	7.49	0.79	5.07	60.92	1.27	6.4	8995	3	1.59	1.44	2.9483	2	2	0.532581	104.333	0.496855	107.175	0.68914	0	1	1	0	1	0	0	0	1	0	99.0503
1911	47	171	80.7	27.6	137	92	99.5	4.46	5.69	1.53	4.78	83.7	0.28	5.6	19716	8	0.77	1.19	3.58693	1	2	0.581871	107	1.98701	93.9748	0.946833	0	2	0	1	1	1	0	0	3	1	95.3232
1912	60	170	79.15	27.39	111	69	95	3.34	4.82	1.76	5.87	72.26	1.3	11.8	12880	27	0.98	3.08	18.5311	1	2	0.558824	83	1.79592	107.843	0.817421	0	4	0	1	0	1	1	1	4	1	96.2393
1913	58	161.8	71.75	27.41	145	77	95	4.96	6.96	1.71	5.57	36.11	2.15	7.9	7820	92	1.43	1.96	104	2	2	0.587145	99.6667	1.1958	201.754	0.408484	1	2	1	0	1	0	0	1	2	0	114.388
1914	61	170.8	76.6	26.26	192	118	102	2.31	6.67	1.97	6.27	81.59	0.2	9.8	11015	7	3.2	2.73	5.61779	1	2	0.59719	142.667	0.615625	92.5606	0.922964	0	4	0	1	1	0	1	1	4	1	89.1034
1916	63	165.6	65.9	24.03	117	61	94	4.89	6.9	0.95	6.1	87.9	3.95	5.6	20781	7	1.3	1.52	2.97772	1	2	0.567633	79.6667	0.730769	83.9452	0.994344	0	1	0	1	0	0	1	0	2	0	80.2933
1917	58	157.1	58.55	23.72	116	68	80	4.15	6.25	0.69	5.27	54.28	0.22	7.4	5431	3	1.51	1.73	4.88308	2	2	0.50923	84	0.456954	122.008	0.614027	0	1	1	0	0	0	0	0	0	0	100.033
1918	46	166.8	87.2	31.34	142	98	106	3.22	4.74	1.69	5.78	50.31	1.83	15.1	13098	15	0.92	3.88	10.1237	1	2	0.635492	112.667	1.83696	176.801	0.569118	0	4	0	1	1	1	1	0	4	1	123.223
1919	45	170.2	63.2	21.82	111	73	85	2.55	3.97	0.94	5.32	47.2	0.2	5.1	13718	9	0.75	1.21	5.79968	1	2	0.499412	85.6667	1.25333	192.04	0.533937	0	1	0	0	0	1	0	0	1	0	127.389
1920	44	165.3	67.9	24.85	106	66	88	4.39	6.52	0.84	5.26	65.69	0.2	2.2	4621	2	1.67	0.51	3.82601	2	1	0.532365	79.3333	0.502994	101.301	0.7431	0	1	0	0	0	0	0	0	0	0	98.3461
1921	27	160.7	48.7	18.86	102	56	71	2.66	4.87	0.47	4.98	51.15	0.26	7.2	2219	3	1.57	1.59	11.9513	2	1	0.441817	71.3333	0.299363	150.542	0.57862	0	1	0	0	0	0	0	0	0	0	126.824
1922	42	152.4	46.85	20.17	108	76	68	2.5	4.03	0.45	4.77	54.97	0.28	3.2	26010	16	1.18	0.68	5.43791	2	1	0.446194	86.6667	0.381356	127.265	0.621833	0	1	0	0	0	0	0	0	0	0	111.468
1923	64	171.5	76.3	25.94	124	84	98	4.44	6.53	1.11	11.39	69.58	1.79	4.8	16991	28	1.4	2.43	14.5677	1	2	0.571429	97.3333	0.792857	111.694	0.787104	0	2	0	1	0	0	1	0	2	0	95.0376
1924	33	172.9	51.7	17.29	124	82	67	2.32	5	0.82	4.65	88.22	0.31	2	28065	12	2.03	0.41	3.7798	1	1	0.387507	96	0.403941	93.8245	0.997964	0	1	0	0	0	0	0	0	0	0	98.6947
1925	47	161.5	54.5	20.9	137	88	70	2.51	4.13	0.49	5.26	61.36	0.36	2.5	4158	2	1.32	0.58	4.25204	2	2	0.433437	104.333	0.371212	108.901	0.694118	0	1	1	0	1	0	0	0	1	0	103.797
1926	45	163.3	67.1	25.16	123	77	89	5.08	7.36	2.56	5.74	84.83	2.92	11.9	12641	4	0.88	3.04	2.79725	1	2	0.545009	92.3333	2.90909	93.1548	0.959615	0	4	0	0	0	1	1	1	3	1	95.1172
1927	47	162	55.9	21.3	129	78	74	2.4	4.08	0.84	6.05	44.35	0.61	14.9	6973	4	0.98	4.01	5.07099	2	2	0.45679	95	0.857143	162.56	0.501697	0	3	1	0	0	0	1	0	1	0	115.497
1928	63	175	85.3	27.85	138	88	104	4.17	6.05	1.42	5.33	89.27	0.42	8.6	11014	8	1.2	2.04	6.42092	1	2	0.594286	104.667	1.18333	82.3583	1.00984	0	2	0	1	1	0	0	0	2	0	78.8059
1929	59	153	50.15	21.42	113	78	75	3.94	6.53	2.24	5.52	76.24	2.73	5.7	3954	2	1.44	1.4	4.47142	2	2	0.490196	89.6667	1.55556	79.9818	0.862443	0	1	1	0	0	0	0	1	1	0	73.9253
1930	40	161	49.5	19.1	99	64	67	2.27	4.73	0.83	5.35	75.19	0.35	7.6	5875	2	1.68	1.81	3.00936	2	1	0.416149	75.6667	0.494048	87.2242	0.850566	0	1	0	0	0	0	0	0	0	0	85.9091
1931	54	165.5	47.45	17.32	101	74	67	2.06	4.08	0.57	5.14	83.77	0.49	1.3	12676	3	1.49	0.3	2.09214	1	2	0.404834	83	0.38255	91.5736	0.947624	0	1	0	0	0	0	0	0	0	0	90.6577
1932	27	176	56.65	18.29	111	76	73	2.89	4.52	0.57	5.42	76.86	0.27	5.3	18376	5	1.12	1.28	2.40531	1	1	0.414773	87.6667	0.508929	115.29	0.869457	0	1	0	0	0	0	0	0	0	0	118.307
1933	27	175	90.55	29.57	127	83	99	2.71	5.8	5.15	6.07	77.09	1.55	21.4	21293	13	0.86	5.77	5.39708	1	1	0.565714	97.6667	5.98837	114.866	0.872059	0	4	0	1	0	1	1	1	4	1	118.162
1934	44	165.2	61.15	22.41	132	83	82	4.89	6.91	1.47	6.34	79.63	3.7	5.7	8860	73	1.06	1.61	72.8352	1	1	0.496368	99.3333	1.38679	101.124	0.900792	1	1	0	0	1	0	1	0	2	0	103.401
1935	56	168	68.85	24.39	111	71	80	2.78	4.65	0.55	5.58	78.33	0.33	3	6320	3	1.29	0.74	4.1962	1	2	0.47619	84.3333	0.426357	98.8387	0.886086	0	1	0	0	0	0	0	0	0	0	95.7543
1936	55	160.2	55.5	21.63	102	73	77	3.6	6.44	0.6	5.77	58.2	0.31	3.3	2566	2	2.11	0.85	6.8901	2	2	0.480649	82.6667	0.28436	113.018	0.658371	0	1	1	0	0	0	1	0	1	0	99.8462
1938	62	151.6	47.6	20.71	138	94	76	2.42	4.77	0.53	5.19	56.87	0.71	2.7	2558	2	1.54	0.62	6.91165	2	2	0.501319	108.667	0.344156	113.821	0.643326	0	1	1	0	1	0	0	0	1	0	95.781
1939	38	173.1	71.2	23.76	131	85	89	0.83	2.21	0.61	5.45	70.75	0.26	8.8	8046	3	0.85	2.13	3.29605	1	1	0.514154	100.333	0.717647	120.12	0.800339	0	1	0	0	1	1	0	0	2	0	113.302
1940	39	171	70	23.94	122	82	85	3.91	5.32	1.51	6.67	71.89	0.25	8	14786	4	0.85	2.37	2.39145	1	1	0.497076	95.3333	1.77647	117.228	0.813235	0	1	0	0	0	1	1	0	2	0	111.772
1941	32	173.5	66.05	21.94	104	62	82	5.14	6.39	1.42	5.68	95.5	1.23	8.4	31259	5	0.93	2.12	1.41399	1	1	0.472622	76	1.52688	85.5488	1.08032	0	1	0	0	0	1	1	0	2	0	90.3048
1942	33	156.7	52.95	21.56	107	64	71	3.94	5.68	0.69	5.1	34.26	1.24	3.6	7228	2	1.51	0.82	2.44604	2	1	0.453095	78.3333	0.456954	238.147	0.387557	0	1	0	0	0	0	0	0	0	0	138.728
1943	48	155.1	57.3	23.82	126	74	80	3.17	5.04	1.16	5.37	49.66	0.38	8.2	884	2	1.32	1.96	20	2	2	0.515796	91.3333	0.878788	140.855	0.561765	0	1	1	0	0	0	0	0	0	0	110.499
1944	45	170.9	64.05	21.93	134	88	81	4.43	6.45	1.28	5.15	95.15	0.24	3.9	13253	3	1.61	0.89	2.00106	1	2	0.473961	103.333	0.795031	80.8497	1.07636	0	1	0	0	1	0	0	0	1	0	82.7902
1945	40	175	78.9	25.76	118	79	90	2.82	4.46	1.23	5.34	87.5	2.83	4.2	23427	7	0.87	1	2.6414	1	1	0.514286	92	1.41379	91.5701	0.989819	0	2	0	1	0	1	0	0	2	0	94.8946
1946	66	161	62.8	24.23	119	66	90	2.25	4.37	0.99	5.19	48.84	2.15	4.4	3181	2	1.46	1.01	5.558	2	2	0.559006	83.6667	0.678082	135.812	0.552489	0	1	1	0	0	0	0	0	0	0	97.9097
1947	68	170.9	78.15	26.76	134	80	101	3.09	4.8	1.6	5.24	135.29	0.52	6.2	20807	73	0.99	1.44	31.0146	1	2	0.590989	98	1.61616	48.6361	1.53043	1	2	0	1	1	1	0	0	3	1	46.0265
1948	44	184.5	96.25	28.28	135	84	100	3.8	5.71	2.11	4.74	58.54	0.41	6.5	23965	6	0.93	1.37	2.21323	1	1	0.542005	101	2.26882	147.824	0.662217	0	2	0	1	1	1	0	1	4	1	117.422
1949	68	154.3	59.7	25.08	148	80	77	2.81	4.97	1.2	4.64	54.28	1.15	5.7	7082	9	1.46	1.18	11.2341	2	2	0.499028	102.667	0.821918	118.583	0.614027	0	2	1	0	1	0	0	0	1	0	93.247
1950	28	157	51.15	20.75	95	59	71	2.39	4.6	0.49	5.15	37.78	0.52	6	11143	3	1.84	1.37	2.37997	2	1	0.452229	71	0.266304	217.373	0.427376	0	1	0	0	0	0	0	0	0	0	139.137
1951	50	159.8	60.2	23.57	103	62	82	3.43	5.51	0.75	4.87	41.93	0.69	4.2	4049	2	1.42	0.91	4.36651	2	2	0.513141	75.6667	0.528169	172.296	0.474321	0	1	1	0	0	0	0	0	0	0	115.195
1952	35	170.5	75.6	26.01	132	85	89	4.39	5.72	0.86	5.74	76.59	0.2	7.9	16274	7	1.1	2.02	3.80238	1	1	0.521994	100.667	0.781818	110.536	0.866403	0	2	0	0	1	0	1	0	2	0	112.004
1953	42	160.7	77.6	30.05	145	92	99	4.39	6.51	2.55	5.75	70.36	7.34	17.4	35507	34	1.02	4.45	8.46481	1	1	0.616055	109.667	2.5	118.795	0.795928	0	4	0	1	1	1	1	1	5	1	110.414
1954	42	161	84.6	32.64	131	85	97	4.26	6.49	1.31	6.03	49.72	0.55	15.3	9322	8	1.29	4.1	7.58635	2	1	0.602484	100.333	1.0155	144.048	0.562443	0	4	0	0	1	0	1	0	2	0	115.211
1955	48	161.2	44.05	16.95	138	77	65	3.53	5.26	0.52	5.07	44.78	0.27	2.6	8722	2	1.35	0.59	2.02706	2	2	0.403226	97.3333	0.385185	160.032	0.506561	0	1	1	0	1	0	0	0	1	0	114.325
1956	52	157.8	49.85	20.02	114	76	73	2.84	5.34	1.29	5.96	51.78	0.2	4.6	2395	2	1.58	1.22	7.38205	2	2	0.462611	88.6667	0.816456	131.87	0.585747	0	1	1	0	0	0	1	0	1	0	105.97
1957	54	161.6	74.6	28.57	123	72	99	4.25	5.96	1.12	5.66	44.55	0.84	11.8	10580	8	1.06	2.97	6.68431	2	2	0.612624	89	1.0566	157.692	0.503959	0	4	1	0	0	0	1	0	1	0	109.792
1958	56	175.5	84.45	27.42	125	74	98.5	3.54	5.81	2.38	6.18	63.22	1.22	3.6	13546	12	1.16	0.99	7.83109	1	2	0.561254	91	2.05172	128.76	0.715158	0	2	0	1	0	0	1	1	3	1	104.571
1960	58	169.5	72.4	25.2	122	82	90	3.51	5.65	0.6	5.41	82.66	0.6	3.2	22190	16	1.16	0.77	6.37404	1	2	0.530973	95.3333	0.517241	91.9103	0.935068	0	2	0	1	0	0	0	0	1	0	89.5788
1961	64	163	61.7	23.22	176	104	84	2.56	4.31	1.58	7.41	75.59	1.5	3.1	9306	15	0.88	1.02	14.2489	1	2	0.515337	128	1.79545	100.839	0.85509	0	1	0	0	1	1	1	0	3	1	91.856
1962	42	162	55.45	21.13	91	43	77	3.35	5.43	0.37	5.02	46.96	0.27	2.7	5744	3	1.61	0.6	4.61699	2	1	0.475309	59	0.229814	154.566	0.531222	0	1	0	0	0	0	0	0	0	0	117.396
1963	52	159.5	47.55	18.69	105	66	66	3.53	5.92	0.42	5.07	87.62	0.23	2.7	10987	4	1.96	0.61	3.21835	1	2	0.413793	79	0.214286	87.2214	0.991176	0	1	0	0	0	0	0	0	0	0	87.0789
1964	42	149.1	54.6	24.56	117	71	77.5	6.04	7.83	0.92	4.5	43.05	1.49	10.1	5616	3	1.04	2.02	4.72222	2	1	0.519785	86.3333	0.884615	172.069	0.486991	0	1	0	0	0	0	0	0	0	0	120.802
1965	46	158.8	62.25	24.69	114	76	83	3.8	5.33	0.87	5.44	87.77	0.46	3.1	28549	7	1.06	0.75	2.1675	1	2	0.52267	88.6667	0.820755	88.9687	0.992873	0	1	0	0	0	0	0	0	0	0	90.6398
1966	41	170.4	66.5	22.9	126	87	92	3.06	5.09	1.8	5.1	65.51	0.36	7.7	15981	15	1.2	1.75	8.29735	1	1	0.539906	100	1.5	130.301	0.741063	0	1	0	1	1	0	0	1	3	1	114.504
1967	43	164.5	70.85	26.18	118	82	88	3.26	5.39	0.92	5.39	82.82	0.2	4.7	12156	2	1.63	1.13	1.45443	1	1	0.534954	94	0.564417	96.7365	0.936878	0	2	0	0	0	0	0	0	0	0	99.3005
1968	40	181	77.85	23.76	119	87	89	2.88	5.16	1.66	6.93	74.6	0.79	6.2	22838	18	1.22	1.91	6.96734	1	1	0.491713	97.6667	1.36066	111.489	0.843891	0	1	0	0	1	0	1	0	2	0	109.315
1969	51	178.2	77.9	24.53	157	101	92	2.64	4.34	1	4.88	74.1	2.52	4.3	8902	2	1.13	0.93	1.98607	1	2	0.516274	119.667	0.884956	107.634	0.838235	0	1	0	1	1	0	0	0	2	0	101.466
1970	69	155.8	63.85	26.3	183	100	85	4.71	7.87	3.19	7.31	127.34	1.25	13	25481	29	1.11	4.22	10.0608	1	2	0.545571	127.667	2.87387	52.2733	1.4405	1	4	0	0	1	0	1	1	3	1	49.1762
1971	65	147.1	53.5	24.72	174	74	78	4.03	7.03	1.83	5.52	49.58	2.99	9.8	2620	2	1.87	2.4	6.74809	2	2	0.530252	107.333	0.97861	133.68	0.56086	0	1	1	0	1	0	0	1	2	0	98.1133
1972	38	166.6	66.5	23.96	90	57	79	2.83	4.27	0.85	9.79	40.76	0.68	7.4	18959	24	1.04	3.22	11.1905	2	1	0.47419	68	0.817308	187.403	0.461086	0	3	0	0	0	0	1	0	1	0	126.499
1973	36	161.1	60.75	23.41	109	74	82	3.76	5.18	0.82	5.54	53.76	1.61	7.1	4051	2	0.97	1.75	4.36435	2	1	0.509001	85.6667	0.845361	134.469	0.608145	0	1	0	0	0	0	0	0	0	0	117.121
1974	31	155	56.35	23.45	131	72	73	3.01	4.74	0.76	5	56.8	0.46	6.7	37712	15	1.26	1.49	3.51612	2	1	0.470968	91.6667	0.603175	129.053	0.642534	0	1	0	0	1	0	0	0	1	0	119.132
1975	61	159.9	68.9	26.95	134	83	89	5.48	7.38	1.39	6.01	49.84	1.63	12.4	5751	7	1.19	3.31	10.7599	2	2	0.556598	100	1.16807	134.339	0.563801	0	4	1	0	1	0	1	0	2	0	100.736
1976	47	169.7	74.1	25.73	121	78	88	3.25	5.14	1.93	5.34	87.88	0.57	11.1	12468	2	1.01	2.63	1.41803	1	2	0.518562	92.3333	1.91089	88.49	0.994118	0	4	0	0	0	1	0	1	2	0	89.8692
1977	60	169.1	73.2	25.6	178	101	92	4.33	5.76	1.74	7.69	72.31	77.41	11.9	12205	15	0.83	4.07	10.8644	1	2	0.544057	126.667	2.09639	107.751	0.817986	0	4	0	1	1	1	1	1	5	1	96.212
1978	55	149	57.85	26.06	119	73	86	3.34	4.74	0.85	5.37	61.2	17.2	7.7	26376	6	0.86	1.84	2.01092	2	2	0.577181	88.3333	0.988372	106.221	0.692308	0	2	1	0	0	0	0	0	0	0	98.2087
1979	43	158	56.4	22.59	119	80	82	2.67	4.95	0.25	5.71	38.97	0.98	4.3	5302	2	1.68	1.09	3.33459	2	1	0.518987	93	0.14881	193.747	0.440837	0	1	0	0	0	0	1	0	1	0	123.951
1980	28	161.2	46.45	17.88	102	62	60	2.85	5.54	0.9	4.89	35.79	0.2	5.1	7783	5	1.87	1.11	5.67904	2	1	0.372208	75.3333	0.481283	232.383	0.404864	0	1	0	0	0	0	0	0	0	0	141.636
1981	75	161.8	67	25.59	144	62	89	2.84	4.33	0.66	12.17	51.55	0.4	2	10279	21	0.98	1.08	18.0601	1	2	0.550062	89.3333	0.673469	157.193	0.583145	0	2	0	0	1	1	1	0	3	1	99.5113
1982	34	170.7	65	22.31	108	67	76	3.47	5.23	0.83	5.19	90.4	26.19	5	32706	8	1.22	1.15	2.16229	1	1	0.445226	80.6667	0.680328	90.5552	1.02262	0	1	0	0	0	0	0	0	0	0	95.1538
1983	59	172	58.95	19.93	94	57	71	4.16	5.83	0.48	5.51	83.68	1.08	3.4	5639	2	1.22	0.83	3.13531	1	2	0.412791	69.3333	0.393443	90.2532	0.946606	0	1	0	0	0	0	0	0	0	0	87.6426
1984	50	168	70.75	25.07	134	89	87	3.53	5.35	0.57	6.05	74.49	1.15	5.9	9414	3	1.3	1.59	2.81708	1	2	0.517857	104	0.438462	107.319	0.842647	0	2	0	0	1	0	1	0	2	0	101.961
1985	50	167.2	53.95	19.3	118	68	68	3.25	5.64	0.49	4.75	58.41	0.2	2.5	3071	2	1.83	0.53	5.75708	2	2	0.406699	84.6667	0.26776	114.453	0.660747	0	1	1	0	0	0	0	0	0	0	103.293
1986	39	176.6	63.3	20.3	102	72	77	3.55	5.14	0.89	5.27	87.76	0.2	2.6	27307	7	0.98	0.61	2.26609	1	1	0.436014	82	0.908163	91.6498	0.99276	0	1	0	0	0	1	0	0	1	0	95.2213
1987	40	165	55.25	20.29	87	56	67	1.61	3.76	0.32	5.14	72.67	0.2	2.7	12670	53	1.51	0.62	36.9787	2	1	0.406061	66.3333	0.211921	90.9717	0.822059	1	1	0	0	0	0	0	0	0	0	89.5238
1988	30	164.5	61.25	22.63	98	60	82	2.24	4.29	0.3	5.33	53.79	0.24	5	4558	2	1.65	1.18	3.87889	2	1	0.49848	72.6667	0.181818	138.834	0.608484	0	1	0	0	0	0	0	0	0	0	122.14
1989	43	180.5	69.9	21.45	124	70	80	4.38	5.99	0.77	5.82	76.35	0.44	5.6	5062	2	1.3	1.45	3.49269	1	1	0.443213	88	0.592308	106.951	0.863688	0	1	0	0	0	0	1	0	1	0	106.02
1990	56	168.9	78.35	27.47	129	88	98	3.1	5.36	1.59	5.15	79.67	0.39	6.4	13760	9	1.31	1.46	5.78198	1	2	0.580225	101.667	1.21374	96.7914	0.901244	0	2	0	1	1	0	0	0	2	0	94.9842
1991	56	159.9	81.9	32.03	109	60	97	2.42	4.22	1.83	4.9	72.05	1.58	10.2	10876	45	1.13	2.22	36.5759	2	2	0.606629	76.3333	1.61947	86.5648	0.815045	1	2	1	0	0	0	0	1	1	0	80.8398
1992	63	168.5	57.3	20.18	145	86	74	3.63	5.77	1.25	5.56	84.91	0.2	3.2	6501	5	1.3	0.79	6.79895	1	2	0.439169	105.667	0.961538	87.6078	0.96052	0	1	0	0	1	0	0	0	1	0	83.7241
1993	61	164	70.75	26.31	142	66	89	4.32	6.09	1	5.56	76.27	0.36	10.7	10512	10	1.17	2.64	8.40944	2	2	0.542683	91.3333	0.854701	79.4673	0.862783	0	4	1	0	1	0	0	0	1	0	72.8593
1994	33	166.4	51.45	18.58	95	59	68	2.38	4.08	0.28	5.64	48.78	0.42	5.4	3756	2	1.3	1.35	4.70714	2	1	0.408654	71	0.215385	153.987	0.55181	0	1	0	0	0	0	1	0	1	0	123.503
1995	36	177.2	87.8	27.96	127	77	96	2.41	4.36	2.86	5.16	85.37	1.12	6.4	4987	2	1.01	1.47	3.54522	1	1	0.541761	93.6667	2.83168	96.1947	0.965724	0	2	0	1	0	1	0	1	3	1	100.55
1996	38	168.1	68.3	24.17	110	72	84	3.16	4.93	1.16	5.25	81.14	0.35	7.3	28598	8	0.88	1.7	2.4729	1	1	0.499703	84.6667	1.31818	101.434	0.917873	0	1	0	0	0	1	0	0	1	0	105.43
1997	46	166.9	68.85	24.72	109	76	91	2.58	4.56	2.81	5.03	80.22	0.3	9.9	12656	5	0.8	2.21	3.49241	1	2	0.545237	87	3.5125	99.4127	0.907466	0	1	0	1	0	1	0	1	3	1	101.052
1998	43	163	60.45	22.75	121	79	71	3.84	5.89	0.39	5.17	54.22	2.63	5.1	13385	5	1.68	1.17	3.3022	2	1	0.435583	93	0.232143	128.897	0.613348	0	1	0	0	0	0	0	0	0	0	111.189
1999	43	175.6	72.8	23.61	106	63	88	5.08	7.3	0.6	5.54	83.13	0.21	3.6	21146	5	1.44	0.89	2.09023	1	1	0.501139	77.3333	0.416667	96.2916	0.940385	0	1	0	0	0	0	0	0	0	0	98.8529
2000	57	152.2	47.5	20.51	132	79	78	3.11	5.21	0.63	5.91	62.28	0.83	4.1	2925	2	1.66	1.08	6.04444	2	2	0.512484	96.6667	0.379518	103.29	0.704525	0	1	1	0	1	0	1	0	2	0	95.7385
2001	56	160.8	57.4	22.2	116	80	85	3.75	5.11	1.02	5.2	77.37	1.42	2.5	7800	2	0.94	0.58	2.26667	1	2	0.528607	92	1.08511	100.354	0.875226	0	1	0	0	0	1	0	0	1	0	96.2408
2002	42	173	74.7	24.96	128	85	88	3.68	5.58	1.26	4.86	84.56	0.39	3.8	13684	3	1.17	0.82	1.93803	1	1	0.508671	99.3333	1.07692	94.6841	0.956561	0	1	0	0	1	0	0	0	1	0	97.5181
2003	53	156.1	59	24.21	151	82	84	3.48	6.13	2.21	5.51	59.02	4.47	4.1	6017	3	1.17	1	4.40751	2	2	0.538117	105	1.88889	111.822	0.667647	0	1	1	0	1	0	0	1	2	0	100.794
2004	71	167.2	70.3	25.15	169	96	90	3.25	5.07	0.94	5.62	85.15	3.05	7.2	4986	31	1.1	1.8	54.9619	1	2	0.538278	120.333	0.854545	85.4549	0.963235	1	2	0	1	1	0	1	0	3	1	78.8792
2005	45	167.2	64.65	23.13	111	69	80	3.59	5.51	1.03	5.34	92.01	0.99	3.4	15972	3	1.21	0.81	1.66041	1	2	0.478469	83	0.85124	84.268	1.04084	0	1	0	0	0	0	0	0	0	0	86.2182
2006	32	169	67.4	23.6	99	62	86	3.05	4.79	0.81	5.15	67.89	0.22	2.5	5142	2	1.07	0.57	3.43835	1	1	0.508876	74.3333	0.757009	130.344	0.767986	0	1	0	0	0	0	0	0	0	0	120.201
2007	44	164	55.15	20.5	99	64	80	2.95	5.11	1.1	5.61	81.61	0.3	2.9	15379	2	1.33	0.72	1.14962	1	1	0.487805	75.6667	0.827068	98.1049	0.92319	0	1	0	0	0	0	1	0	1	0	100.376
2008	50	160.1	65.75	25.65	103	60	87	4.91	6.16	0.99	5.03	75.15	0.66	6.5	21823	6	0.81	1.45	2.43046	1	2	0.54341	74.3333	1.22222	106.157	0.850113	0	2	0	0	0	1	0	0	1	0	101.592
2009	46	158.7	55.95	22.21	96	63	72	3.28	5.13	0.93	5.7	48.73	1.71	2.6	7967	2	1.18	0.66	2.21915	2	2	0.453686	74	0.788136	145.282	0.551244	0	1	1	0	0	0	1	0	1	0	112.762
2010	60	169	75.55	26.45	150	88	102	4.45	7.14	2.27	6.41	68.48	2.09	7.3	3693	2	1.63	2.08	4.78744	1	2	0.60355	108.667	1.39264	115.235	0.774661	0	2	0	1	1	0	1	1	4	1	98.3882
2011	55	160.8	71.8	27.77	138	73	94	3.86	6.76	0.81	6.14	46.1	1.94	5.3	1899	2	2.26	1.45	9.31016	2	2	0.584577	94.6667	0.358407	150.68	0.521493	0	2	1	0	1	0	1	0	2	0	107.804
2012	38	173.5	76.4	25.38	122	82	90	3.58	5.82	2.01	4.91	69.6	1.86	9.9	8802	2	1.31	2.16	2.00863	1	1	0.518732	95.3333	1.53435	122.574	0.78733	0	2	0	1	0	0	0	1	2	0	114.068
2013	47	159.5	55.05	21.64	108	60	77	3.5	5.36	1.06	4.59	104.68	1.23	5.2	29019	5	1.28	1.06	1.52314	1	2	0.482759	76	0.828125	71.3087	1.18416	0	1	0	0	0	0	0	0	0	0	72.7375
2014	47	172.6	70	23.5	101	67	85	4.2	5.97	1.14	5.81	81.7	0.85	5.8	17045	4	1.49	1.5	2.07451	1	2	0.492468	78.3333	0.765101	96.8217	0.924208	0	1	0	0	0	0	1	0	1	0	98.1516
2015	45	167.1	64.55	23.12	130	74	82	4.75	6.79	0.91	5.78	88.31	2.4	5.6	21118	5	1.39	1.44	2.093	1	2	0.490724	92.6667	0.654676	88.646	0.998982	0	1	0	0	1	0	1	0	2	0	90.6044
2016	41	169.2	63.3	22.11	114	78	82	2.15	4.06	0.79	5.85	83.78	2.1	3	31197	9	1.12	0.78	2.55025	1	1	0.484634	90	0.705357	96.1871	0.947738	0	1	0	0	0	0	1	0	1	0	99.312
[truncated: 21,549 more rows]
